# Supplementary material for: The CBS test: Development, evaluation & cross-validation of a community-based injury severity scoring system in Cameroon
Source: PLOS Glob Public Health. 2023 Jul 26;3(7):e0002110. doi: 10.1371/journal.pgph.0002110 (PMC10370767; doi:10.1371/journal.pgph.0002110)
Supplement: S1 Data — (XLSX) [file pgph.0002110.s003.xlsx]

## Sheet: Sheet1
age	sex	urban	ownrentfree	agland	traveldistance	education	fuel___wood	fuel___charcoal	fuel___lpg	fuel___kerosene	fuel___other	fuel_other	cpr	vitals1_sbp	vitals1_hr	vitals1_rr	vitals2_sbp	vitals2_hr	vitals3_sbp	vitals3_hr	transport___walk	transport___ambulance	transport___private_car	transport___taxi	transport___moto	transport___police	transport___other_trans	transport___unknown	transport_other	scenecare	severity_ind___stopbreathing	severity_ind___unconscious	severity_ind___confusion	severity_ind___amnesia	severity_ind___carriedoffscene	severity_ind___none	severity_ind___unknown	airway	respirations	palpablepulse	externalbleeding	gcs_eyes	gcs_verbal	gcs_motor	airway_intervention___reposition	airway_intervention___sctioning	airway_intervention___noninvasiv	airway_intervention___endotrach	airway_intervention___cricoth
28	2	1	1	0	4	3	0	0	1	0	0		0	128	96						0	0	0	1	0	0	0	0		0	0	0	0	0	0	1	0	1	1	1	1	4	5	6	0	0	0	0	0
9	1	1	1	0	3	1	0	0	0	0	0		0		109						0	0	1	0	0	0	0	0		0	0	0	1	0	0	0	0	1	1	1	0	4	5	6	0	0	0	0	0
23	1	1	1	0	3	3	0	0	1	0	0		0	120	99						0	0	0	1	0	0	0	0		0	0	0	0	0	0	1	0	1	1	1	0	4	5	6	0	0	0	0	0
60	2	1	99	1	1	0	1	0	0	0	0		0	155	81	19					0	0	0	0	1	0	0	0		0	0	0	0	0	0	1	0	1	1	1	1	4	5	6	0	0	0	0	0
27	1	1	1	1	10	2	0	0	1	0	0		0	96	100						0	0	1	0	0	0	0	0		1	0	0	0	0	1	0	0	1	1	1	1	4	5	6	0	0	0	0	0
46	2	1	2	1	10	2	0	1	0	0	0		0	144	100						0	0	1	0	0	0	0	0		1	0	0	0	0	1	0	0	1	1	1	1	4	5	6	0	0	0	0	0
29	2		0	0	4	2	0	0	0	1	0		0	130	100						0	0	0	1	0	0	0	0		0	0	0	0	0	1	0	0	1	1	1	0	4	5	6	0	0	0	0	0
13	2	1	2	1	2.5	2	1	0	0	0	0		0	139	113	19					0	0	0	0	1	0	0	0		1	0	0	0	0	0	1	0	1	1	1	1	4	5	6	0	0	0	0	0
32	2	1	1	1	4	2	0	0	1	0	0		0	128	88	24					0	0	1	0	0	0	0	0		0	0	0	0	0	0	1	0	1	1	1	1	4	5	6	0	0	0	0	0
50	1	1	2	0	3	2	0	0	0	1	0		0	140	80						0	0	0	1	0	0	0	0		0	0	0	0	0	1	0	0	1	1	1	0	4	5	6	0	0	0	0	0
25	1	1	1	0	6	3	0	0	1	0	0		0	156	73	20					0	0	0	0	1	0	0	0		0	0	0	0	0	0	1	0	1	1	1	1	4	5	6	0	0	0	0	0
33	2	1	1	0	2.5	3	0	0	1	0	0		0	102	82	18					0	0	0	0	1	0	0	0		0	0	0	0	0	0	1	0	1	1	1	1	4	5	6	0	0	0	0	0
27	1	1	1	0	6	1	0	0	1	0	0		0								0	0	0	0	1	0	0	0		0	0	0	0	0	0	1	0	1	1	1	1	4	5	6	0	0	0	0	0
25	1	1	1	0	3	2	0	0	0	1	0		0	110	100	24					0	0	1	0	0	0	0	0		1	0	0	0	0	1	0	0	1	1	1	1	4	5	6	0	0	0	0	0
31	2	1	1	0	4	2	0	0	0	1	0		0	151	80						0	0	0	1	0	0	0	0		0	0	0	0	0	1	0	0	1	1	1	0	4	5	6	0	0	0	0	0
23	1	1	2	0		2	1	0	1	0	0		0	122	69	18					0	0	0	0	1	0	0	0		0	0	0	0	0	0	1	0	1	1	1	1	4	5	6	0	0	0	0	0
39	1	1	1	0		1	0	0	0	1	0		0	123	70						0	0	0	1	0	0	0	0		0	0	0	0	0	0	1	0	1	1	1	1	4	5	6	0	0	0	0	0
3	1	1	2	1	2.5	1	1	0	1	0	0		0								0	0	0	1	0	0	0	0		0	0	0	0	0	0	1	0	1	1	1	1	4	5	6	0	0	0	0	0
29	1	1	1	0	2.5	2	0	0	1	0	0		0	151	78						0	0	0	0	1	0	0	0		0	0	0	0	0	0	1	0	1	1	1	1	4	5	6	0	0	0	0	0
39	1	1	2	0	0.5	3	0	0	1	0	0		0	127	75	18					1	0	0	0	0	0	0	0		0	0	0	0	0	0	1	0	1	1	1	1	4	5	6	0	0	0	0	0
36	1	0	0	0	6	2	0	0	1	0	0		0	124	69	23					0	0	0	0	1	0	0	0		1	0	0	0	0	1	0	0	1	1	1	0	4	5	6	1	0	0	0	0
14	1	1	1	0	2	1	1	0	0	0	0		0								0	0	0	0	1	0	0	0		0	0	0	0	0	0	1	0	1	1	1	1	4	5	6	0	0	0	0	0
34	1	1	2	0	4	2	0	0	1	0	0		0	129	86						0	0	0	0	1	0	0	0		0	0	0	0	0	1	0	0	1	1	1	1	4	5	6	0	0	0	0	0
29	2	1	1	0	5	1	1	0	0	0	0		0	121	52						0	0	0	0	1	0	0	0		0	0	1	0	0	0	0	0	1	1	1	0	4	5	6	0	0	0	0	0
38	1	1	1	0	4	1	0	0	1	0	0		0	126	63						0	0	0	0	1	0	0	0		0	0	0	0	0	0	1	0	1	1	1	1	4	5	6	0	0	0	0	0
21	2	1	2	1	4	3	1	0	1	0	0		0	113	88						0	0	0	0	1	0	0	0		0	0	0	0	0	0	1	0	1	1	1	1	4	5	6	0	0	0	0	0
32	1	1	1	0	4	1	0	0	1	0	0		0	101	69						0	0	0	0	1	0	0	0		0	0	0	0	0	0	1	0	1	1	1	1	4	5	6	0	0	0	0	0
18	2	1	2	1	4	2	1	0	0	0	0		0	107	81						0	0	0	0	1	0	0	0		0	0	0	0	0	0	1	0	1	1	1	1	4	5	6	0	0	0	0	0
22	1	0	1	0	26	2	0	0	0	1	0		0	110	82	28					0	0	0	0	0	0	1	0		1	0	0	0	0	1	0	0	1	1	1	0	4	5	6	1	0	0	0	0
7	1	1	1	0	0.5	1	0	1	0	0	0		0								1	0	0	0	0	0	0	0		1	0	0	0	0	0	1	0	1	1	1	1	4	5	6	0	0	0	0	0
40	1	1	2	0	9	2	0	0	1	0	0		0	140	100	24					0	0	0	1	0	0	0	0		0	0	0	0	0	1	0	0	1	1	1	0	4	5	6	0	0	0	0	0
43	1	1	2	0	3	2	0	0	0	1	0		0	110	80	22					0	0	0	1	0	0	0	0		1	0	0	0	0	1	0	0	1	1	1	1	4	5	6	0	0	0	0	0
32	2	0	2	1	10	2	0	0	1	0	0		0	141	72	25					0	0	0	0	1	0	0	0		1	0	0	1	0	0	0	0	1	1	1	1	4	5	6	1	0	0	0	0
48	1	1	1	0	8	1	1	0	0	0	0		0	140	75						0	0	0	1	0	0	0	0		0	0	0	0	0	0	0	0	1	1	1	0	4	5	6	0	0	0	0	0
37	1	1	1	0	8	1	1	0	0	0	0		0	130	72						0	0	0	1	0	0	0	0		0	0	0	0	0	0	1	0	1	1	1	0	4	5	6	0	0	0	0	0
74	2	0	2	1	110	0	0	1	0	0	0		0	148	101	28					0	0	0	0	0	0	1	0		1	0	0	0	0	1	0	0	1	1	1	0	4	5	6	0	0	0	0	0
50	1	1	1	0	3	1	1	0	0	0	0		0								0	0	0	0	1	0	0	0		0	0	0	0	0	0	1	0	1	1	1	0	4	5	6	0	0	0	0	0
33	1	1	1	0	2	1	0	0	0	1	0		0	115	78	20					0	0	0	0	1	0	0	0		0	0	0	0	0	0	1	0	1	1	1	1	4	5	6	0	0	0	0	0
18	1	1	1	0	3.5	2	0	1	0	0	0		0	149	80	19					0	0	1	0	0	0	0	0		0	0	0	0	0	0	1	0	1	1	1	1	4	5	6	0	0	0	0	0
18	1	1	2	1	3	2	1	0	0	0	0		0	126	68						0	0	0	1	0	0	0	0		0	0	0	0	0	0	1	0	1	1	1	0	4	5	6	0	0	0	0	0
87	1	1	1	0	3	0	0	0	0	1	0		0	144	79	24					0	0	0	1	0	0	0	0		0	0	0	0	0	1	0	0	1	2	1	0	3	3	3	0	0	0	0	0
13	1	1	1	1	0.5	1	1	0	0	0	0		0								1	0	0	0	0	0	0	0		0	0	0	0	0	0	1	0	1	1	1	1	4	5	6	0	0	0	0	0
45	1	1	2	0	1	1	1	0	0	0	0		0	138	120	20					0	0	0	0	1	0	0	0		0	0	0	0	0	0	1	0	1	1	1	1	4	5	6	0	0	0	0	0
69	1	1	1	1	1	1	1	0	0	0	0		0	162	123	19					0	0	0	0	1	0	0	0		0	0	0	0	0	0	1	0	1	1	1	1	4	5	6	0	0	0	0	0
	1	1	1	0	3	0	1	0	0	0	0		0	108	77						0	0	0	0	1	0	0	0		0	0	0	0	0	0	1	0	1	1	1	0	4	5	6	0	0	0	0	0
40	1	1	2	0	3	2	0	0	0	1	0		0	157	86	18					0	0	0	1	0	0	0	0		0	0	0	0	0	1	0	0	1	1	1	0	4	5	6	0	0	0	0	0
24	1	1	1	0	1	2	0	0	0	0	1	0	0	162	107						0	0	0	0	1	0	0	0		0	0	0	0	0	0	1	0	1	1	1	1	4	5	6	0	0	0	0	0
30	1	1	1	0	2	2	0	0	1	0	0		0	162	93						0	0	0	1	0	0	0	0		0	0	0	0	0	0	1	0	1	1	1	0	4	5	6	0	0	0	0	0
14	1	1	2	0	4	2	1	0	1	0	0		0	108	98	17					0	0	0	1	0	0	0	0		0	0	0	0	0	0	1	0	1	1	1	1	4	5	6	0	0	0	0	0
33	1	1	1	0	2.5	3	0	0	1	0	0		0	133	69						0	0	0	1	0	0	0	0		0	0	0	0	0	0	1	0	1	1	1	1	4	5	6	0	0	0	0	0
2.5	1	1	1	0	2.5	2	0	0	1	0	0		0	133	72						0	0	1	0	0	0	0	0		0	0	0	0	0	0	1	0	1	1	1	1	4	5	6	0	0	0	0	0
25	2	1	1	0	0.5	3	0	0	1	0	0		0	110	82	18					1	0	0	0	0	0	0	0		0	0	0	0	0	0	1	0	1	1	1	1	4	5	6	0	0	0	0	0
7	1	1	1	1	1	1	1	0	0	0	0		0		90	17					0	0	0	0	1	0	0	0		0	0	0	0	0	0	1	0	1	1	1	1	4	5	6	0	0	0	0	0
32	2	1	1	0	1.5	1	0	0	0	1	0		0	144	60						0	0	0	0	1	0	0	0		0	0	0	0	0	0	0	0	1	1	1	1	4	5	6	0	0	0	0	0
45	2	1	2	0	4	2	0	1	0	0	0		0	120	71	21					0	0	0	1	0	0	0	0		0	0	0	0	0	1	0	0	1	1	1	0	4	5	6	0	0	0	0	0
30	1	1	1	0	6	2	0	1	0	0	0		0	138	86	22					0	0	0	1	0	0	0	0		1	0	0	0	0	1	0	0	1	1	1	1	4	5	6	0	0	0	0	0
24	1	1	2	1	4	3	1	0	1	0	0		0	120	66	18					0	0	0	0	1	0	0	0		0	0	0	0	0	0	1	0	1	1	1	1	4	5	6	0	0	0	0	0
13	2	1	0	1	140	2	0	0	0	0	1	0	0	100	100	22					0	0	0	0	0	0	1	0		1	0	0	0	0	1	0	0	1	1	1	0	4	5	6	0	0	0	0	0
44	1	1	1	0	4.5	3	0	0	1	0	0		0	124	73	20					0	0	0	1	0	0	0	0		0	0	0	0	0	0	1	0	1	1	1	1	4	5	6	0	0	0	0	0
23	1	1	2	1	3	1	1	0	0	0	0		0	139	70	17					0	0	1	0	0	0	0	0		0	0	0	0	0	0	1	0	1	1	1	1	4	5	6	0	0	0	0	0
52	1	1	1	0	1.5	1	1	0	1	0	0		0	138	92	18					0	0	0	0	1	0	0	0		1	0	0	0	0	0	1	0	1	1	1	1	4	5	6	0	0	0	0	0
19	2	1	0	0	6	2	0	0	0	1	0		0	130	80	23					0	0	0	1	0	0	0	0		1	0	0	0	0	0	0	0	1	1	1	0	4	5	6	0	0	0	0	0
35	1	1	1	0	4	2	0	0	0	1	0		0	130	100	28					0	0	0	1	0	0	0	0		1	0	0	0	0	1	0	0	1	1	1	1	4	5	6	0	0	0	0	0
23	1	1	1	0	1	1	0	0	1	0	0		0	122	80	16					0	0	0	0	1	0	0	0		0	0	0	0	0	0	1	0	1	1	1	1	4	5	6	0	0	0	0	0
15	2	1	99	0	1	2	0	0	0	0	0		0	120	70	16					0	0	0	0	1	0	0	0		0	0	0	0	0	0	1	0	1	1	1	1	4	5	6	0	0	0	0	0
18	2	1	1	0	3	2	1	0	1	0	0		0	121	90	18					0	0	0	0	1	0	0	0		0	0	0	0	0	0	1	0	1	1	1	1	4	5	6	0	0	0	0	0
26	1	1	1	0	1	2	0	0	1	0	0		0	132	80	20					0	0	1	0	0	0	0	0		0	0	0	0	0	0	1	0	1	1	1	1	4	5	6	0	0	0	0	0
39	1	1	1	0	3	2	0	0	1	0	0		0	122	86						0	0	0	1	0	0	0	0		0	0	0	0	0	0	1	0	1	1	1	1	4	5	6	0	0	0	0	0
39	1	1	1	0		2	0	0	1	0	0		0	122	86						0	0	0	1	0	0	0	0		0	0	0	0	0	0	1	0	1	1	1	1	4	5	6	0	0	0	0	0
18	1	1	1	0	8	2	0	0	0	1	0		0	146	90	22					0	0	0	1	0	0	0	0		0	0	0	0	0	1	0	0	1	1	1	1	4	5	6	0	0	0	0	0
29	2	1	1	0	5	3	0	0	1	0	0		0	120	68	17					0	0	0	0	1	0	0	0		0	0	0	0	0	0	1	0	1	1	1	1	4	5	6	0	0	0	0	0
17	1	1	0	0	6	2	0	0	0	1	0		0	140	82	22					0	0	0	1	0	0	0	0		1	0	0	0	0	1	0	0	1	1	1	1	4	5	6	0	0	0	0	0
24	2	1	2	0	4	2	1	0	0	1	0		0	111	64						0	0	0	1	0	0	0	0		0	0	0	0	0	0	1	0	1	1	1	0	4	5	6	0	0	0	0	0
39	1	1	1	0	1.5	3	0	1	0	0	0		0	177	90						0	0	0	0	1	0	0	0		0	0	0	0	0	0	1	0	1	1	1	0	4	5	6	0	0	0	0	0
34	1	0	2	1	2	3	1	0	0	0	0		0	153	93						0	0	0	1	0	0	0	0		0	0	0	0	0	0	1	0	1	1	1	1	4	5	6	0	0	0	0	0
15	1	1	1	0	1.5	2	0	1	0	0	0		0	118	92	20					0	0	0	0	1	0	0	0		0	0	0	0	0	0	1	0	1	1	1		4	5	6	0	0	0	0	0
27	1	1	1	0	3	2	0	0	0	1	0		0	138	72						0	0	0	0	1	0	0	0		0	0	0	0	0	0	1	0	1	1	1	0	4	5	6	0	0	0	0	0
19	1	1	1	0	1	3	0	0	1	0	0		0	119	75						0	0	0	0	1	0	0	0		0	0	0	0	0	0	1	0	1	1	1	1	4	5	6	0	0	0	0	0
29	1	1	1	0	4	2	0	0	0	0	1	0	0	124	82						0	0	0	1	0	0	0	0		0	0	0	0	0	0	1	0	1	1	1	0	4	5	6	0	0	0	0	0
67	1	1	2	0	4	2	0	0	0	1	0		0	151	80	20					0	0	0	1	0	0	0	0		0	0	0	0	0	1	0	0	1	2	1	1	1	2	2	1	0	0	0	0
34	1	1	1	0	6	2	0	1	0	0	0		0	157	100	24					0	0	0	1	0	0	0	0		1	0	0	0	0	1	0	0	1	1	1	1	4	5	6	0	0	0	0	0
29	2	1		0	8	2	0	0	0	1	0		0	110	69	20					0	0	0	1	0	0	0	0		0	0	0	0	0	1	0	0	1	1	1	1	4	5	6	0	0	0	0	0
35	2	1	1	0	4	2	0	1	0	0	0		0	96	101	24					0	0	1	0	0	0	0	0		0	0	0	0	0	0	0	0	1	1	1	1	4	5	6	0	0	0	0	0
32	2	0	2	0	6	0	1	0	0	0	0		0	80	100	28					0	0	0	1	0	0	0	0		0	0	0	0	0	1	0	0	1	2	1	1	1	2	2	0	0	0	0	0
57	1	1	2	0	1	2	0	0	0	1	0		0	158	60						0	0	0	1	0	0	0	0		0	0	0	0	0	0	1	0	1	1	1	1	4	5	6	0	0	0	0	0
52	1		2	0	4	2	0	0	1	0	0		0	80	137	28					0	0	0	1	0	0	0	0		0	0	0	0	0	1	0	0	1	2	1	1	2	2	2	1	0	0	0	0
34	1	1		0	5	1	0	1	0	0	0		0	120	88	20					0	0	0	1	0	0	0	0		1	0	0	0	0	1	0	0	1	1	1	1	4	5	6	0	0	0	0	0
77	1	1	2	1	3.5	1	1	0	0	0	0		0	165	92	20					0	0	0	0	1	0	0	0		0	0	0	0	0	0	1	0	1	1	1	1	4	5	6	0	0	0	0	0
22	1	1	2	0	3.5	2	1	0	0	0	0		1	158	60						0	0	0	0	1	0	0	0		0	0	0	0	0	0	1	0	1	1	1	0	4	5	6	0	0	0	0	0
43	1	0	2	1	19	3	0	0	1	0	0		0	140	73	23					0	0	1	0	0	0	0	0		1	0	0	0	0	1	0	0	1	1	1	0	4	5	6	1	0	0	0	0
4	2	1	1	0	2.5	1	0	0	1	0	0		0								0	0	0	0	1	0	0	0		0	0	0	0	0	0	1	0	1	1	1	0	4	5	6	0	0	0	0	0
10	1	1	0	0	18	2	0	0	0	0	1	0	0		130	23					0	0	0	1	0	0	0	0		0	0	0	0	0	1	0	0	1	1	1	0	4	5	6	0	0	0	0	0
5	1	1	0	0	18	2	0	0	0	0	1	0	0		134	28					0	0	0	1	0	0	0	0		0	0	0	0	0	1	0	0	1	1	1	0	4	5	6	0	0	0	0	0
70	2	1	2	1	100	0	1	0	0	0	0		0	141	52						0	0	0	0	0	0	1	0		0	0	0	0	0	0	1	0	1	1	1	1	4	5	6	0	0	0	0	0
32	2	1	1	0	3	1	0	1	0	0	0		0	122	73						0	0	0	1	0	0	0	0		0	0	0	0	0	0	0	0	1	1	1	0	4	5	6	0	0	0	0	0
25	1	1	0	0	4	2	0	0	1	0	0		0	130	80	20					0	0	0	1	0	0	0	0		0	0	0	0	0	1	0	0	1	1	1	0	4	5	6	0	0	0	0	0
43	2	1	2	1	6	2	0	0	1	0	0		0	147	90	18					0	0	0	1	1	0	0	0		1	0	0	0	0	1	0	0	1	1	1	1	4	5	6	0	0	0	0	0
37	1	1	2	0	18	3	0	0	1	0	0		0	130	76	23					0	0	1	0	0	0	0	0		1	0	0	0	0	1	0	0	1	1	1	1	4	5	6	1	0	0	0	0
60	2	0	2	1	18	3	0	1	0	0	0		0	145	83	24					0	0	0	0	0	0	1	0		1	0	0	0	0	1	0	0	1	1	1	1	4	5	6	1	0	0	0	0
33	1	1	1	0	18	3	0	0	1	0	0		0	150	68	19					0	0	1	0	0	0	0	0		1	0	0	0	0	1	0	0	1	1	1	1	4	5	6	1	0	0	0	0
32	1	1	0	0	18	3	0	0	1	0	0		0	130	77	24					0	0	0	0	0	0	1	0		1	0	0	0	0	1	0	0	1	1	1	1	4	5	6	1	0	0	0	0
33	2	1	2	1	18	2	0	0	1	0	0		0	100	72	23					0	0	1	0	0	0	0	0		1	0	0	0	0	1	0	0	1	1	1	1	4	5	6	1	0	0	0	0
17	1	1	0	0	18	2	0	0	1	0	0		0	110	89	27					0	0	0	0	0	0	1	0		1	0	0	0	0	1	0	0	1	1	1	1	4	5	6	1	0	0	0	0
35	2	1	2	0	18	2	0	0	1	0	0		0	100	69	24					0	0	1	0	0	0	0	0		1	0	0	0	0	1	0	0	1	1	1	1	4	5	6	1	0	0	0	0
27	1	1	0	0	18	2	0	0	0	1	0		0	140	83	24					0	0	0	0	0	0	1	0		1	0	0	0	0	1	0	0	1	1	1	1	4	5	6	1	0	0	0	0
52	1	1	2	1	18	2	0	0	1	0	0		0	170	70	21					0	0	0	0	0	0	1	0		1	0	0	0	0	1	0	0	1	1	1	1	4	5	6	1	0	0	0	0
23	1	1	0	0	18	2	0	0	1	0	0		0	120	86	23					0	0	0	0	0	0	1	0		1	0	0	0	1	0	0	0	1	1	1	1	4	5	6	1	0	0	0	0
27	1	1	0	0	18	2	0	0	1	0	0		0	140	76	20					0	0	0	0	0	0	1	0		1	0	0	0	0	1	0	0	1	1	1	1	4	5	6	1	0	0	0	0
35	1	1	1	0	18	3	0	0	1	0	0		0	140	74	26					0	0	0	0	0	0	1	0		1	0	0	0	0	1	0	0	1	1	1	1	4	5	6	1	0	0	0	0
28	1	1	0	0	18	3	0	0	1	0	0		0	150	78	26					0	0	0	0	0	0	1	0		1	0	0	0	0	0	1	0	1	1	1	1	4	5	6	1	0	0	0	0
21	1	1	0	0	18	3	0	0	1	0	0		0	125	78	24					0	0	0	0	0	0	1	0		1	0	0	0	0	1	0	0	1	1	1	1	4	5	6	1	0	0	0	0
23	2	1	1	0	18	3	0	0	1	0	0		1	80	42	15					0	0	1	0	0	0	0	0		1	0	0	0	0	1	0	0	1	2	1	1	1	2	4	1	0	0	0	0
51	2	1	2	0	18	2	0	0	1	0	0		0	160	69	22					0	0	0	0	0	0	1	0		1	0	0	0	0	1	0	0	1	1	1	1	4	5	6	1	0	0	0	0
41	2	0	2	1	18	2	0	0	1	0	0		0	160	68	23					0	0	1	0	0	0	0	0		1	0	0	0	0	1	0	0	1	1	1	1	4	5	6	1	0	0	0	0
28	1	1	1	0	18	3	0	0	1	0	0		0	140	73	25					0	0	0	0	0	0	1	0		1	0	0	0	0	1	0	0	1	1	1	1	4	5	6	1	0	0	0	0
36	2	1	2	0	18	2	0	0	1	0	0		0	110	67	26					0	0	1	0	0	0	0	0		1	0	0	0	0	1	0	0	1	1	1	1	4	5	6	1	0	0	0	0
18	1	1	0	0	18	2	0	0	1	0	0		0	115	100	26					0	0	0	0	0	0	1	0		1	0	0	0	1	0	0	0	1	1	1	1	4	5	6	1	0	0	0	0
3	1	1	99	99	1	1	0	0	0	0	1	unknown	0								0	0	0	1	0	0	0	0		1	0	0	0	0	0	1	0	1	1	1	1	4	5	6	0	0	0	0	0
30	1	1	1	0	18	3	0	0	1	0	0		0	160	92	28					0	0	0	0	0	0	1	0		1	0	0	0	0	1	0	0	1	1	1	1	4	5	6	1	0	0	0	0
28	1	1	1	0	18	3	0	0	1	0	0		0	140	68	20					0	0	1	0	0	0	0	0		1	0	0	0	0	1	0	0	1	1	1	1	4	5	6	1	0	0	0	0
22	1	1	0	0	4	2	0	1	0	0	0		0	141	90	20					0	0	0	1	0	0	0	0		0	0	0	0	0	1	0	0	1	1	1	0	4	5	6	0	0	0	0	0
28	2	1	1	0		1	1	0	0	0	0		0	127	99						0	0	0	0	1	0	0	0		0	0	0	0	0	0	1	0	1	1	1	1	4	5	6	0	0	0	0	0
23	1	1	1	0	4	2	0	0	0	1	0		0	130	96	20					0	0	0	1	0	0	0	0		1	0	0	0	0	1	0	0	1	1	1	1	4	5	6	0	0	0	0	0
54	1	0	2	1	7	2	0	0	1	0	0		0	130	79	23					0	0	1	0	0	0	0	0		1	0	0	0	0	1	0	0	1	1	1	1	4	5	6	1	0	0	0	0
50	1	0	2	0	7	3	0	0	1	0	0		0	150	76	19					0	0	1	0	0	0	0	0		1	0	0	0	0	1	0	0	1	1	1	1	4	5	6	1	0	0	0	0
47	1	1	1	1	5	1	1	0	0	0	0		0	119	112						0	0	0	0	1	0	0	0		0	0	0	0	0	0	1	0	1	1	1	0	4	5	6	0	0	0	0	0
5	2	1	1	0	4	1	0	0	1	0	0		0								0	0	0	1	0	0	0	0		0	0	0	0	0	0	1	0	1	1	1	0	4	5	6	0	0	0	0	0
50	1	1	1	0	2.5	1	1	0	0	0	0		0	135	100						0	0	0	1	0	0	0	0		0	0	0	0	0	0	1	0	1	1	1	0	4	5	6	0	0	0	0	0
38	2	1	99	1	7.5	3	1	0	1	0	0		0	116	96						0	0	0	0	1	0	0	0		0	0	0	0	0	0	1	0	1	1	1	0	4	5	6	0	0	0	0	0
36	1	0	2	1	8	2	0	0	1	0	0		0	140	82	24					0	0	1	0	0	0	0	0		1	0	0	0	0	1	0	0	1	1	1	1	4	5	6	1	0	0	0	0
23	1	1	1	0	5	2	0	0	1	0	0		0	152	80						0	0	0	1	0	0	0	0		0	0	0	0	0	0	1	0	1	1	1	1	4	5	6	0	0	0	0	0
34	1	1	1	0	5.5	1	1	0	0	0	0		0	121	80	20					0	0	0	1	0	0	0	0		1	0	0	0	0	0	1	0	1	1	1	1	4	5	6	0	0	0	0	0
0	2	1	1	0	1	2	0	1	0	0	0		0	109	72						0	0	0	0	1	0	0	0		0	0	0	0	0	0	1	0	1	1	1	1	4	5	6	0	0	0	0	0
38	1	1	0	0	3	1	1	0	0	0	0		0								0	0	0	0	1	0	0	0		0	0	0	0	0	0	1	0	1	1	1	0	4	5	6	0	0	0	0	0
21	1	1	1	0	4	2	0	0	0	1	0		0	108	93						0	0	0	0	1	0	0	0		0	0	0	0	0	0	1	0	1	1	1	1	4	5	6	0	0	0	0	0
7	1	1	1	0	1	1	0	0	1	0	0		0								1	0	0	0	0	0	0	0		0	0	0	0	0	0	1	0	1	1	1	1	4	5	6	0	0	0	0	0
4	1	0	0	0	24	1	0	0	1	0	0		0	90	110	30					0	0	1	0	0	0	0	0		1	0	0	0	0	1	0	0	1	1	1	1	4	5	6	1	0	0	0	0
26	1	1	1	0	2.5	1	0	0	1	0	0		0	123	85						0	0	0	1	0	0	0	0		0	0	0	0	0	0	1	0	1	1	1	1	4	5	6	0	0	0	0	0
28	1	1	1	0	3	2	0	0	1	0	0		0	87	58						0	0	0	1	0	0	0	0		0	0	0	0	0	0	1	0	1	1	1	1	4	5	6	0	0	0	0	0
10	1	1	0	0		1	0	0	0	0	1	0	0		123	24					0	0	0	1	0	0	0	0		0	0	0	0	0	1	0	0	1	1	1	1	4	5	6	0	0	0	0	0
25	1	1	1	0	3	2	0	0	1	0	0		0	111	66						0	0	0	1	0	0	0	0		0	0	0	0	0	0	1	0	1	1	1	1	4	5	6	0	0	0	0	0
58	2	1	2	1	4	1	1	0	1	0	0		0	157	77						0	0	0	1	0	0	0	0		0	0	0	0	0	0	1	0	1	1	1	1	4	5	6	0	0	0	0	0
6	2	1	1	0	0.5	1	0	0	1	0	0		0								0	0	1	0	0	0	0	0		0	0	0	0	0	0	1	0	1	1	1	1	4	5	6	0	0	0	0	0
85	1	1	2	1	4	0	1	0	0	0	0		0	151	46						0	0	0	1	0	0	0	0		0	0	0	0	0	0	1	0	1	1	1	0	4	5	6	0	0	0	0	0
16	1	0	2	1	80	1	1	0	0	0	0		0								0	0	0	0	0	0	1	0		0	0	1	0	0	0	0	0	1	1	1	0	4	5	6	0	0	0	0	0
5	1	1	1	1	1.5	1	1	0	1	0	0		0								0	0	0	1	0	0	0	0		0	0	0	0	0	0	1	0	1	1	1	0	4	5	6	0	0	0	0	0
30	1	0	2	1	9	2	1	0	0	0	0		0	110	89	26					0	0	0	0	1	0	0	0		1	0	0	0	0	1	0	0	1	1	1	0	4	5	6	1	0	0	0	0
30	1	1	1	0	4	2	0	0	0	1	0		0	151	81	20					0	0	0	1	0	0	0	0		0	0	0	0	0	1	0	0	1	1	1	1	4	5	6	0	0	0	0	0
41	1	1	2	0	4	2	0	0	1	0	0		0	130	70	20					0	0	0	1	0	0	0	0		0	0	0	0	0	1	0	0	1	1	1	1	4	5	6	0	0	0	0	0
31	2	1	1	0	5	1	0	0	1	0	0		0	129	89	16					0	0	0	0	1	0	0	0		0	0	0	0	0	0	1	0	1	1	1	1	4	5	6	0	0	0	0	0
30	1	1	1	0	8	2	0	0	0	1	0		0	147	96	20					0	0	0	1	0	0	0	0		1	0	0	0	0	1	0	0	1	1	1	0	4	5	6	0	0	0	0	0
35	1	1	1	0	9	2	0	0	1	0	0		0	130	80	20					0	0	0	1	0	0	0	0		0	0	0	0	0	1	0	0	1	1	1	1	4	5	6	0	0	0	0	0
64	2	1	2	1	5	0	1	0	0	0	0		0	138	99	18					0	0	0	1	0	0	0	0		0	0	0	0	0	0	1	0	1	1	1	0	4	5	6	0	0	0	0	0
57	1	1	2	0	4	2	0	0	0	1	0		0	130	80	20					0	0	0	1	0	0	0	0		0	0	0	0	0	1	0	0	1	1	1	0	4	5	6	0	0	0	0	0
42	2	1	2	0	109	0	1	0	0	0	0		0	151	102	24					0	0	0	0	0	0	1	0		0	0	0	0	0	1	0	0	1	1	1	0	4	5	6	0	0	0	0	0
6	1	1	0	0	4	1	0	0	0	0	1	0	0		130	28					0	0	0	1	0	0	0	0		1	0	0	0	0	1	0	0	1	1	1	0	4	5	6	0	0	0	0	0
23	2	1	2	0		3	0	0	1	0	0		0	129	89						0	0	0	1	0	0	0	0		0	0	0	0	0	0	1	0	1	1	1	0	4	5	6	0	0	0	0	0
52	1	1	2	0	2.5	1	1	0	0	0	0		0	183	71	19					0	0	0	0	1	0	0	0		0	0	0	0	0	0	1	0	1	1	1	1	4	5	6	0	0	0	0	0
47	2	1	2	0	5	3	1	0	1	0	0		0	103	75						0	0	0	1	0	0	0	0		0	0	0	0	0	0	1	0	1	1	1	0	4	5	6	0	0	0	0	0
33	2	1	1	0	0.5	3	0	1	0	0	0		0	99	98						1	0	0	0	0	0	0	0		0	0	0	0	0	0	1	0	1	1	1	0	4	5	6	0	0	0	0	0
26	2	0	0	1	6	0	1	0	0	0	0		0	110	70	20					0	0	0	1	0	0	0	0		0	0	0	0	0	1	0	0	1	1	1	0	4	5	6	0	0	0	0	0
12	1	1	1	0	2	2	0	1	0	0	0		0	106	157						0	0	0	1	0	0	0	0		0	0	0	0	0	0	1	0	1	1	1	0		5	6	0	0	0	0	0
50	2	1	2	0	2	3	1	0	1	0	0		0	158	96						0	0	0	1	0	0	0	0		0	0	0	0	0	0	1	0	1	1	1	0	4	5	6	0	0	0	0	0
64	1	1	2	0	1	0	1	0	0	0	0		0	99	92						0	0	0	0	0	0	1	0		0	0	0	0	0	0	1	0	1	1	1	0	4	5	6	0	0	0	0	0
30	1	1	2	1	1.5	1	1	0	0	0	0		0	129	90	24					0	0	0	0	1	0	0	0		0	0	0	0	0	0	1	0	1	1	1	1	4	5	6	0	0	0	0	0
26	1	1	0	0	8	2	1	0	0	0	0		0	134	70						0	0	0	1	0	0	0	0		0	0	0	0	0	1	0	0	1	1	1	1	4	5	6	0	0	0	0	0
9	1	1	0	0	2	1	0	0	0	0	1	0	0		133	24					0	0	0	1	0	0	0	0		0	0	0	0	0	1	0	0	1	1	1	1	4	5	6	0	0	0	0	0
27	1	1	1	0	3.5	2	0	0	1	0	0		0	134	75	17					0	0	0	1	0	0	0	0		0	0	0	0	0	0	1	0	1	1	1	1	4	5	6	0	0	0	0	0
27	1	1	2	0	3	1	0	0	1	0	0		0	153	84						0	0	0	1	0	0	0	0		0	0	0	0	0	0	1	0	1	1	1	1	4	5	6	0	0	0	0	0
1.5	1	1	1	0	1	0	0	0	1	0	0		0		117						0	0	0	1	0	0	0	0		1	0	0	0	0	0	1	0	1	1	1	0	4	5	6	0	0	0	0	0
30	1	1	1	0	5	1	0	0	0	1	0		0	153	88	18					0	0	0	0	1	0	0	0		0	0	0	0	0	0	1	0	1	1	1	1	4	5	6	0	0	0	0	0
27	2	1	1	0	3	1	0	0	0	1	0		0	105	81	20					0	0	0	0	1	0	0	0		0	0	0	0	0	0	1	0	1	1	1	1	4	5	6	0	0	0	0	0
6	1	1	0	0	8	1	0	0	0	0	1	0	0		99	22					0	0	0	1	0	0	0	0		1	0	0	0	0	1	0	0	1	1	1	0	4	5	6	0	0	0	0	0
52	1	1	2	0	8	2	0	1	0	0	0		0	147	91	18					0	1	0	0	0	0	0	0		1	0	0	0	0	1	0	0	1	1	1	0	4	5	6	0	0	0	0	0
70	2	0	2	1	34	0	1	0	0	0	0		0	100	67	17					0	0	0	0	0	0	1	0		1	0	0	1	0	0	0	0	1	1	1	0	2	4	4	1	0	0	0	0
16	1	1	2	0	1.5	2	1	0	1	0	0		0	143	84	20					0	0	0	1	0	0	0	0		0	0	0	0	0	0	1	0	1	1	1	1	4	5	6	0	0	0	0	0
67	1	1	2	0	5.5	1	1	0	0	0	0		1	131	84	18					0	0	0	0	1	0	0	0		0	0	0	0	0	0	1	0	1	1	1	1	4	5	6	0	0	0	0	0
28	2	1	1	0	5	2	0	0	1	0	0		0	123	117	20					0	0	0	0	1	0	0	0		0	0	0	0	0	0	1	0	1	1	1	0	4	5	6	0	0	0	0	0
9	1	1	2	1	5	1	1	0	0	0	0		0								0	0	0	1	0	0	0	0		0	0	0	0	0	0	1	0	1	1	1	1		5	6	0	0	0	0	0
12	1	1	1	0	2	2	1	0	0	0	0		0		80	16					0	0	0	0	0	0	0	0	School bus	0	0	0	0	0	0	1	0	1	1	1	1	4	5	6	0	0	0	0	0
63	1	0	2	1	17	3	0	0	1	0	0		0	150	74	19					0	0	1	0	0	0	0	0		1	0	0	0	0	1	0	0	1	1	1	1	4	5	6	1	0	0	0	0
38	1	1	2	0	3	2	0	0	1	0	0		0	149	83	17					0	0	0	1	0	0	0	0		0	0	0	0	0	0	1	0	1	1	1	1	4	5	6	0	0	0	0	0
45	1	1	1	0	1.5	1	1	0	0	0	0		0	114	83						0	0	0	1	0	0	0	0		0	0	0	0	0	0	1	0	1	1	1	0	4	5	6	0	0	0	0	0
69	2	1	99	0	10	0	0	0	0	0	1	0	0	96	107	22	109	99			0	1	0	0	0	0	0	0		1	0	0	0	0	1	0	0	1	1	1	1	4	4	5	0	0	0	0	0
33	1	1	2	0	10	2	0	0	1	0	0		0	120	80	20					0	0	0	1	0	0	0	0		0	0	0	0	0	1	0	0	1	1	1	0	4	5	6	0	0	0	0	0
24	1	1	0	0	10	3	0	0	1	0	0		0	144	88	20					0	0	0	1	0	0	0	0		0	0	0	0	0	1	0	0	1	1	1	0	4	5	6	0	0	0	0	0
29	1	1	1	0	2.5	2	0	0	1	0	0		0	140	68	18					0	0	0	0	1	0	0	0		0	0	0	0	0	0	1	0	1	1	1	1	4	5	6	0	0	0	0	0
50	2	1	2	0	4	0	0	0	1	0	0		0	151	104	23					0	0	0	1	0	0	0	0		1	0	0	0	0	1	0	0	1	1	1	1	4	5	6	0	0	0	0	0
41	1	1	1	0	4	2	1	0	1	0	0		0	108	86	19					0	0	0	1	0	0	0	0		0	0	0	0	0	0	1	0	1	1	1	1	4	5	6	0	0	0	0	0
32	2	1	1	0	4	2	0	0	0	1	0		0	130	71	20					0	0	0	1	0	0	0	0		0	0	0	0	0	1	0	0	1	1	1	0	4	5	6	0	0	0	0	0
46	1	0	2	1	29	3	0	0	1	0	0		0	130	69	20					0	0	1	0	0	0	0	0		1	0	0	0	0	1	0	0	1	1	1	1	4	5	6	1	0	0	0	0
10	1	1		0	2	1	0	0	0	1	0				123						0	0	0	1	0	0	0	0		0	0	0	0	0	0	1	0	1	1	1	0	4	5	6	0	0	0	0	0
38	1	1	1	0	2.5	3	0	0	1	0	0		0	93	110	24					0	0	0	1	0	0	0	0		0	0	0	0	0	0	1	0	1	1	1	0	4	5	6	0	0	0	0	0
9	2	1	1	0	3	1	1	0	0	1	0		0								0	0	0	1	0	0	0	0		0	0	0	0	0	0	1	0	1	1	1	1	4	5	6	0	0	0	0	0
80	1	1	2	0	8	0	0	1	0	0	0		0	120	80	20					0	0	0	1	0	0	0	0		0	0	0	0	0	1	0	0	1	1	1		4	5	6	0	0	0	0	0
26	1	1	2	0	2	3	0	0	1	0	0		0								0	0	0	0	1	0	0	0		0	0	0	0	0	0	1	0	1	1	1	1	4	5	6	0	0	0	0	0
70	1	1	2	0	4	2	0	0	1	0	0		0	144	78	23					0	0	0	1	0	0	0	0		0	0	0	0	0	1	0	0	1	1	1	1	4	5	6	0	0	0	0	0
12	2	1	1	0	1	2	0	1	0	0	0		0	111	70						0	0	0	0	1	0	0	0		0	0	0	0	0	0	1	0	1	1	1	1	4	5	6	0	0	0	0	0
17	2	1	2	0	1	2	0	1	0	0	0		0								0	0	0	0	1	0	0	0		0	0	0	0	0	0	1	0	1	1	1	1	4	5	6	0	0	0	0	0
19	2	1	1	0	5	3	0	0	1	0	0		0	152	108						0	0	0	1	0	0	0	0		0	0	0	0	0	0	1	0	1	1	1	1	4	5	6	0	0	0	0	0
63	2	1	2	0	4	2	0	1	0	0	0		0	151	86	20					0	0	0	1	0	0	0	0		0	0	0	0	0	1	0	0	1	1	1	1	4	5	6	0	0	0	0	0
33	2	1	1	0	2.5	1	0	0	1	0	0		0	131	75						0	0	0	1	0	0	0	0		0	0	0	0	0	0	1	0	1	1	1	1	4	5	6	0	0	0	0	0
17	2	1	2	0	4	2	0	1	0	0	0		0	120	92						0	0	0	1	0	0	0	0		0	0	0	0	0	0	1	0	1	1	1	1	4	5	6	0	0	0	0	0
44	1	1	2	0	4	3	0	0	1	0	0		0	148	108						0	0	0	1	0	0	0	0		0	0	0	0	0	0	1	0	1	1	1	0	4	5	6	0	0	0	0	0
22	1	1	0	0	3	2	0	0	1	0	0		0	130	80						0	1	0	0	0	0	0	0		1	0	0	0	0	1	0	0	1	1	1	0	4	5	1	0	0	0	0	0
17	2	1	1	99	0.5	1	0	0	1	0	0		0	138	97						1	0	0	0	0	0	0	0		0	0	0	0	0	0	1	0	1	1		0	4	5	6	0	0	0	0	0
4	2	1	0	0	6	1	0	0	0	0	1	0	0		133						0	0	0	1	0	0	0	0		0	0	0	0	0	1	0	0	1	1	1	0	4	5	6	0	0	0	0	0
3	2	1	2	0	12	1	1	0	0	0	0		0								0	0	0	1	0	0	0	0		0	0	0	0	0	0	1	0	1	1	1	1	4	5	6	0	0	0	0	0
29	1	1	0	0	8	2	0	0	0	0	0		0	134	80						0	0	0	1	0	0	0	0		0	0	0	0	0	1	0	0	1	1	1	0	4	5	6	0	0	0	0	0
8	2	1	1		6	1	0	0	1	0	0		0								0	0	0	1	0	0	0	0		0	0	0	0	0	0	0	0	1	1	1	0	4	5	6	0	0	0	0	0
27	1	1	0	0	8	2	0	1	0	0	0		0	110	90						0	0	0	1	0	0	0	0		0	0	0	0	0	1	0	0	1	1	1	1	4	5	6	0	0	0	0	0
31	1	1	1	0	4	3	0	0	1	0	0		0	132	87						0	0	0	1	0	0	0	0		0	0	0	0	0	0	1	0	1	1	1	1	4	5	6	0	0	0	0	0
25	1	1	2	0	5	2	1	0	0	0	0		0	115	86	16					0	0	0	1	0	0	0	0		0	0	0	0	0	0	1	0	1	1	1	1	4	5	6	0	0	0	0	0
27	1	1	2	0	4	1	0	0	1	0	0		0	114	69						0	0	0	1	0	0	0	0		0	0	0	0	0	0	1	0	1	1	1	1	4	5	6	0	0	0	0	0
38	2	1	1	0	1	3	0	0	1	0	0		0	111	82						0	0	0	1	0	0	0	0		0	0	0	0	0	0	1	0	1	1	1	0	4	5	6	0	0	0	0	0
6	1	1	1	0	0.5	1	1	0	0	0	0		0		108	17					1	0	0	0	0	0	0	0		0	0	0	0	0	0	1	0	1	1	1	1	4	5	6	0	0	0	0	0
22	1	1	0		3	2	0	0	0	0	0		0	130	80						0	0	0	0	1	0	0	0		0	0	0	0	0	1	0	0	1	1	1	1	4	5	6	0	0	0	0	0
48	1	1	2	0	5	2	1	0	1	0	0		0	109	60						0	0	0	1	0	0	0	0		0	0	0	0	0	0	1	0	1	1	1	1		5	6	0	0	0	0	0
36	1	1		0	2	1	1	0	0	0	0		0	128	89						0	0	0	1	0	0	0	0		0	0	0	0	0	0	1	0	1	1	1	1	4	5	6	0	0	0	0	0
29	2	1	1	0	2.5	3	0	0	1	0	0		0	142	73						0	0	0	1	0	0	0	0		0	0	0	0	0	0	1	0	1	1	1	1	4	5	6	0	0	0	0	0
27	1		1	0	3	2	0	0	0	1	0		0	130	100						0	0	0	0	1	0	0	0		0	0	0	0	0	1	0	0	1	1	1	0	4	5	6	0	0	0	0	0
7	1	0	0	0	12	1	0	0	1	0	0		0	85	110	27					0	0	0	0	1	0	0	0		1	0	0	0	1	0	0	0	1	1	1	1	4	5	6	1	0	0	0	0
24	1	1	1	0	10	2	0	0	0	1	0		0	130	70						0	0	0	1	0	0	0	0		0	0	0	0	0	1	0	0	1	1	1	1	4	5	6	0	0	0	0	0
24	1	1	1	0	2	2	0	0	1	0	0		0	109	74	19					0	0	0	0	1	0	0	0		0	0	0	0	0	0	1	0	1	1	1	1	4	5	6	0	0	0	0	0
54	1	1	2	0	3	2	1	0	0	0	0		0	167	116	18					0	0	0	0	1	0	0	0		0	0	0	0	0	0	1	0	1	1	1	0	4	5	6	0	0	0	0	0
48	1	1	2	0	5	2	1	0	0	0	0		0	133	92						0	0	0	0	1	0	0	0		0	0	0	0	0	0	1	0	1	1	1	0	4	5	6	0	0	0	0	0
33	1	1	1	0	4	2	0	1	0	0	0			128	98						0	0	0	1	0	0	0	0		0	0	0	0	0	0	1	0	1	1	1		4	5	6	0	0	0	0	0
31	1	1		0		3	0	0	1	0	0		0	137	83						0	0	0	1	0	0	0	0		0	0	0	0	0	0	1	0	1	1	1	0	4	5	6	0	0	0	0	0
33	2	1	1	0		3	0	0	1	0	0		0	161	112						0	0	0	1	0	0	0	0		0	0	0	0	0	0	1	0	1	1	1	1	4	5	6	0	0	0	0	0
39	2	1	1	0	3	2	0	0	0	1	0		0	170	120						0	0	0	0	1	0	0	0		0	0	0	0	0	0	1	0	1	1	1	1	4		6	0	0	0	0	0
22	2	1	1	0	1.5	3	0	0	1	0	0		0	138	92	16					0	0	0	1	0	0	0	0		0	0	0	0	0	0	1	0	1	1	1	0	4	5	6	0	0	0	0	0
7	1	1	1	0	5	1	1	0	1	0	0		0								0	0	0	1	0	0	0	0		0	0	0	0	0	0	1	0	1	1	1	1	4	5	6	0	0	0	0	0
67	2	1	2	1	6.5	3	1	1	1	0	0		1	175	76	20					0	0	0	1	0	0	0	0		0	0	0	0	0	0	1	0	1	1	1		4	5	6	0	0	0	0	0
38	2	1	0	0	3	2	0	0	1	0	0		0	128	86	20					0	0	0	0	1	0	0	0		0	0	0	0	0	0	1	0	1	1	1	1	4	5	6	0	0	0	0	0
25	1	1	1	0	6	0	1	0	0	0	0		0	144	100						0	0	0	1	0	0	0	0		0	0	0	0	0	1	0	0	1	1	1	1	4	5	6	0	0	0	0	0
23	2	1	1	0	5.5	2	0	0	1	0	0		0	128	117	20					0	0	0	1	0	0	0	0		0	0	0	0	0	0	1	0	1	1	1	0	4	5	6	0	0	0	0	0
23	1	0	0	0	38	2	0	0	1	0	0		1	120	109	20					0	0	1	0	0	0	0	0		1	0	0	0	0	1	0	0	1	2	1	1	2	4	3	1	0	0	0	0
53	1	1	2	0	4	2	0	0	0	1	0		0								0	0	0	1	0	0	0	0		0	0	0	0	0	1	0	0	1	1	1	1	4	5	6	0	0	0	0	0
28	2	1	1	0	2	2	0	0	1	0	0		0	98	85	18					0	0	0	1	0	0	0	0		0	0	0	0	0	0	1	0	1	1	1	1	4	5	6	0	0	0	0	0
22	2	1	2	0	4	3	1	0	1	0	0		0	148	81	20					0	0	0	1	0	0	0	0		0	0	0	0	0	0	1	0	1	1	1	1	4	5	6	0	0	0	0	0
38	1	1	1	0	2	1	1	0	0	0	0		0	118	73						0	0	0	1	0	0	0	0		0	0	0	0	0	0	1	0	1	1	1	1	4	5	6	0	0	0	0	0
57	2	1	2	0	6	0	0	1	0	0	0		0	164	80						0	0	0	1	0	0	0	0		0	0	0	0	1	0	0	0	1	1	1	1	4	5	6	0	0	0	0	0
48	2	1	2	0	4	1	0	0	0	1	0		0	160	100						0	0	0	1	0	0	0	0		0	0	0	0	0	1	0	0	1	1	1	1	4	5	6	0	0	0	0	0
45	2	1	2	0	4	0	0	1	0	0	0		0	140	90						0	0	0	1	0	0	0	0		0	0	0	0	0	1	0	0	1	1	1	1	4	5	6	0	0	0	0	0
26	2	1	0	0	6	2	0	0	1	0	0		0	148	101						0	0	0	1	0	0	0	0		0	0	0	0	0	1	0	0	1	1	1	1	4	5	6	0	0	0	0	0
35	1	1	1	0	4	0	0	0	0	1	0		0								0	0	0	0	1	0	0	0		0	0	0	0	0	0	1	0	1	1	1	1	4	5	6	0	0	0	0	0
41	1	1	1	0	15	3	0	0	1	0	0		0	101	63						0	0	0	1	0	0	0	0		1	0	0	0	0	0	1	0	1	1	1	0	4	5	6	0	0	0	0	0
40	1	1	2	0	3	1	0	0	0	1	0		0	98	90						0	0	0	1	0	0	0	0		1	0	0	0	0	1	0	0	1	1	1	1	4	5	6	1	0	0	0	0
70	1	1	2	0	4	0	0	1	0	0	0		0	156	91						0	0	0	1	0	0	0	0		0	0	0	0	0	1	0	0	1	1	1	1	4	5	6	0	0	0	0	0
44	1	1	1	0	3	1	1	0	0	0	0		0	129	85						0	0	0	1	0	0	0	0		0	0	0	0	0	0	1	0	1	1	1	0	4	5	6	0	0	0	0	0
18	1	1	1	0	6	2	0	0	0	0	1	0	0	124	52	18					0	0	0	1	0	0	0	0		0	0	0	0	0	0	1	0	1	1	1	1	4	5	6	0	0	0	0	0
17	2	1	2	1	4	3	0	0	1	0	0		0	107	73						0	0	0	0	1	0	0	0		0	0	0	0	0	0	1	0	1	1	1	0	4	5	6	0	0	0	0	0
15	2	0	2	1	15	2	1	0	0	0	0			121	89						0	0	0	1	0	0	0	0		0	0	0	0	0	0	1	0	1	1	1	0	4	5	6	0	0	0	0	0
17	1	1	2	1	6	1	1	0	0	0	0		0	105	65						0	0	0	1	0	0	0	0		0	0	0	0	0	0	1	0	1	1	1	0	4	5	6	0	0	0	0	0
32	2	1	1	0	3	2	0	1	1	0	0		0	128	98						0	0	0	1	0	0	0	0		0	0	0	0	0	0	1	0	1	1	1	0	4	5	6	0	0	0	0	0
48	2	1	1	0		2	1	0	0	0	0		0								0	0	0	1	0	0	0	0		0	0	0	0	0	0	1	0	1	1	1	0	4	5	6	0	0	0	0	0
51	1	1	2	1	8	1	0	1	0	0	0		0	166	90						0	0	0	0	1	0	0	0		0	0	0	0	0	1	0	0	1	1	1	0	4	5	6	0	0	0	0	0
17	2	1	0	0		2	0	0	1	0	0		0	103	89	20					0	0	0	0	1	0	0	0		0	0	0	0	0	0	1	0	1	1	1	1	4	5	6	0	0	0	0	0
28	1	0	0	0	26	2	1	0	1	0	0		0	140	90	16					0	0	0	0	1	0	0	0		1	0	0	0	0	1	0	0	1	1	1	1	4	5	6	1	0	0	0	0
25	1	1	1	0	4	1	1	0	0	0	0		0	120	94	17					0	0	0	0	1	0	0	0		0	0	0	0	0	0	1	0	1	1	1	1	4	5	6	0	0	0	0	0
25	1	1	1	0	2	3	0	0	1	0	0		0	148	96	18					0	0	0	1	0	0	0	0		0	0	0	0	0	0	1	0	1	1	1	1	4	5	6	0	0	0	0	0
25	1	1	1	0	6	1	0	1	0	0	0		0	167	127	28					0	0	0	1	0	0	0	0		0	0	0	0	0	1	0	0	1	2	1	1	2	2	2	1	0	0	0	0
0.5	1	1	1	0	5	0	0	0	1	0	0		0		102	17					0	0	0	0	1	0	0	0		1	0	0	0	0	0	1	0	1	1	1	1	4	5	6	0	0	0	0	0
3	2	1	0	0	3	2	0	0	1	0	0		0	95	99						0	0	0	1	0	0	0	0		0	0	0	0	0	1	0	0	1	1	1	1	4	5	6	0	0	0	0	0
75	1	1	2	0	3	0	0	1	0	0	0		0	140	88						0	0	0	1	0	0	0	0		0	0	0	0	0	1	0	0	1	1	1	0	4	5	6	1	0	0	0	0
52	1	1	2	0	4	2	0	0	1	0	0		0	151	80	20					0	0	0	1	0	0	0	0		0	0	0	0	0	1	0	0	1	1	1	1	4	5	6	0	0	0	0	0
6	2	1	1	0	3.5	1	1	0	0	0	0		0								0	0	0	1	0	0	0	0		0	0	0	0	0	0	1	0	1	1	1	1	4	5	6	0	0	0	0	0
22	2	1	1	0	9	3	0	0	1	0	0		0	140	80	22					0	0	0	1	0	0	0	0		0	0	0	0	0	1	0	0	1	1	1	1	4	5	6	0	0	0	0	0
27	1	1	1	0	8	1	1	0	0	0	0		0	116	56	18					0	0	0	1	0	0	0	0		0	0	0	0	0	0	1	0	1	1	1	1	4	5	6	0	0	0	0	0
63	1	1	2		4	0	0	0	0	1	0		0	167	84						0	0	0	1	0	0	0	0		0	0	0	0	0	1	0	0	1	1	1	1	4	5	6	0	0	0	0	0
77	2	1	2	0	4	0	1	0	0	0	0		0	147	71	24					0	0	0	1	0	0	0	0		1	0	0	0	0	1	0	0	1	1	1	0	4	5	6	0	0	0	0	0
2	2	1	1	0	2.5	0	0	0	1	0	0		0								0	0	0	1	0	0	0	0		0	0	0	0	0	0	1	0	1	1	1	0	4	5	6	0	0	0	0	0
5	2	1	1	0	1.5	1	1	0	1	0	0		0								0	0	0	1	0	0	0	0		0	0	0	0	0	0	1	0	1	1	1	1	4	5	6	0	0	0	0	0
12	2	1	0	0	6	1	0	0	0	0	1	0	0		99	24					0	0	0	1	0	0	0	0		0	0	0	0	0	0	0	0	1	1	1	1	4	5	6	0	0	0	0	0
4.5	2	1	2	0	30	1	0	0	1	0	0		0								0	0	0	0	0	0	1	0		0	0	0	0	0	0	1	0	1	1	1	0	4	5	6	0	0	0	0	0
30	2	1	1	1	2.5	1	1	0	0	0	0		0	113	105						0	0	0	0	1	0	0	0		0	0	0	0	0	0	0	0	1	1	1	0	4	5	6	0	0	0	0	0
12	1	1	0	0	4	2	0	0	0	0	1	0	0		82	20					0	0	0	1	0	0	0	0		0	0	0	0	0	1	0	0	1	2	1	0	1	1	2	1	0	0	0	0
14	1	1	0	0	3	2	0	0	0	0	1	0	0		101	28					0	0	0	1	0	0	0	0		0	0	0	0	0	1	0	0	1	1	1	0	4	5	6	1	0	0	0	0
40	1	1	2	0	4	2	0	0	0	1	0		0	130	80	20					0	0	0	1	0	0	0	0		0	0	0	0	0	1	0	0	1	1	1	1	4	5	6	0	0	0	0	0
55	1	1	2	1	0.5	1	1	0	0	0	0		0	109	65						0	0	0	0	1	0	0	0		1	0	0	0	0	0	1	0	1	1	1	1	4	5	6	0	0	0	0	0
46	1	1	2	0	6	2	0	0	1	0	0		0	110	80	18					0	0	0	1	0	0	0	0		0	0	0	0	0	1	0	0	1	1	1	0	4	5	6	0	0	0	0	0
57	2	1	2	0	4	0	0	0	0	1	0		1	167	99	28					0	0	0	1	0	0	0	0		1	0	0	0	0	1	0	0	1	1	1	1	4	5	6	0	0	0	0	0
21	1	1	1	0	2	2	0	0	0	1	0		0	116	80						0	0	0	1	0	0	0	0		1	0	0	0	0	1	0	0	1	1	1	1	4	5	6	0	0	0	0	0
28	1	1	1		3	2	0	0	0	0	1	0	0	135	60	20					0	0	0	0	1	0	0	0		0	0	0	0	0	0	1	0	1	1	1	1	4	5	6	0	0	0	0	0
34	1	1	1	0	5		0	0	1	0	0		0	111	74						0	0	1	0	0	0	0	0		0	0	0	0	0	0	1	0	1	1	1	0	4	5	6	0	0	0	0	0
50	1	1	2	1		1	1	0	0	0	0		0	148	86	17					0	0	1	0	0	0	0	0		0	0	0	0	0	0	1	0	1	1	1	1	4	5	6	0	0	0	0	0
23	1	1	1	0	100	1	0	0	0	0	0		0								0	0	0	0	1	0	0	0		0	0	0	0	0	0	1	0	1	1	1	0	4	5	6	0	0	0	0	0
21	1	1	0	0	8	2	0	0	0	0	1	0	0	110	110	28					0	0	0	1	0	0	0	0		0	0	0	0	0	1	0	0	1	1	1	0	4	5	6	0	0	0	0	0
12	1	1	2	0	2	2	0	0	1	0	0		0								0	0	1	0	0	0	0	0		0	0	0	0	0	0	1	0	1	1	1	0	4	5	6	0	0	0	0	0
60	1	1	2	1	7.5	1	1	0	0	0	0		0	138	89	17					0	0	0	1	0	0	0	0		0	0	0	0	0	0	1	0	1	1	1	1	4	5	6	0	0	0	0	0
38	1	1	1	1	3.5	3	1	0	1	0	0		0	129	96						0	0	0	1	0	0	0	0		0	0	0	0	0	0	1	0	1	1	1	0	4	5	6	0	0	0	0	0
2	1	1	0	0	8	1	0	0	0	0	1	0	0		122	23					0	0	0	1	0	0	0	0		0	0	0	0	0	1	0	0	1	1	1	0	4	5	6	0	0	0	0	0
14	2	1	1	0	3	2	0	1	0	0	0		0	117	81	16					0	0	0	1	0	0	0	0		0	0	0	0	0	0	1	0	1	1	1	1	4	5	6	0	0	0	0	0
39	1	1	1	0	3.5	2	1	0	0	1	0		0	111	131	18					0	0	0	1	0	0	0	0		0	0	0	0	0	0	1	0	1	1	1	1	4	5	6	0	0	0	0	0
26	1	1		0	3	3	1	0	0	0	0		0	136	86						0	0	0	1	0	0	0	0		0	0	0	0	0	0	1	0	1	1	1	0	4	5	6	0	0	0	0	0
34	1	1	1	0	9	2	0	0	0	1	0		0	134	71	20					0	0	0	1	0	0	0	0		0	0	0	0	0	1	0	0	1	1	1	0	4	5	6	0	0	0	0	0
27	1	1	0	1	2.5	1	1	0	0	0	0		0	134	76	18					0	0	0	0	1	0	0	0		0	0	0	0	0	0	1	0	1	1	1	1	4	5	6	0	0	0	0	0
28	1	1	1	0	4.5	1	0	0	0	1	0		0	132	78	20					0	0	0	0	1	0	0	0		0	0	0	0	0	0	1	0	1	1	1	0	4	5	6	0	0	0	0	0
37	1	1	2	0	10	2	0	0	0	1	0		0	151	91	26					0	0	0	1	0	0	0	0		0	0	0	0	0	1	0	0	1	1	1	1	4	5	6	0	0	0	0	0
38	1	1	2	0	10	2	0	1	0	0	0		0	130	92	20					0	0	0	1	0	0	0	0		1	0	0	0	0	1	0	0	1	1	1	1	4	5	6	0	0	0	0	0
28	1	1	1	0	2	3	0	0	1	0	0		0	115	86	18					0	0	0	1	0	0	0	0		0	0	0	0	0	0	1	0	1	1	1	1	4	5	6	0	0	0	0	0
33	1	1	1	0	6	2	0	0	1	0	0		0	96	100	24	100	98			0	0	0	1	0	0	0	0		0	0	0	0	0	1	0	0	1	1	1	1	4	5	6	0	0	0	0	0
72	1	1	2	1		1	1	0	0	0	0		0		60						0	0	0	1	0	0	0	0		0	0	0	0	0	0	1	0	1	1	1	0	4	5	6	0	0	0	0	0
33	1	1	1	1	1	2	1	0	1	0	0		0								0	0	0	1	0	0	0	0		0	0	0	0	0	0	1	0	1	1	1	0	4	5	6	0	0	0	0	0
5	2	1	0	0	4	1	0	0	0	0	1	0	0		115	24					0	0	0	1	0	0	0	0		0	0	0	0	0	1	0	0	1	1	1	0	4	5	6	0	0	0	0	0
24	2	1	0	0	3	2	0	1	0	0	0		0	106	80	20					0	0	0	1	0	0	0	0		0	0	0	0	0	1	0	0	1	1	1	0	4	5	6	0	0	0	0	0
61	1	1	2	0	8	1	1	0	0	0	0		0	120	120						0	0	0	1	0	0	0	0			0	0	0	0	0	1	0	1	1	1	0	4	5	6	0	0	0	0	0
37	2	1	1	0	1	3	0	0	1	0	0		0	110	91						0	0	0	1	0	0	0	0		0	0	0	0	0	0	1	0	1	1	1	0	4	5	6	0	0	0	0	0
17	1	0	2	0	60	2	1	0	0	0	0		0		112						0	0	0	1	0	0	0	0		0	0	0	0	0	0	1	0	1	1	1	1	4	5	6	0	0	0	0	0
23	2	1	1	0	0.5	3	0	0	1	0	0		0								1	0	0	0	0	0	0	0		0	0	0	0	0	0	1	0	1	1	1	0	4	5	6	0	0	0	0	0
25	1	1	1	0	2	2	0	0	1	0	0		0	133	83	18					0	0	0	0	1	0	0	0		0	0	0	0	0	0	1	0	1	1	1	1	4	5	6	0	0	0	0	0
24	2	1	2	0	2	3	0	0	1	0	0		0	114	79						0	0	0	0	1	0	0	0		0	0	0	0	0	0	1	0	1	1	1	0	4	5	6	0	0	0	0	0
0.9	2	1	1	0	3.5	0	0	0	1	0	0		0		88	18					0	0	0	1	0	0	0	0		0	0	0	0	0	0	1	0	1	1	1	0	4	5	6	0	0	0	0	0
64	1	1	2	1	7	2	1	0	1	0	0		0	148	68						0	0	0	1	0	0	0	0		0	0	0	0	0	0	1	0	1	1	1	0	4	5	6	0	0	0	0	0
49	1	0	2	1		0	0	0	0	1	0		0	159	96	20					0	0	0	0	0	0	1	0		1	0	0	0	0	1	0	0	1	1	1	1	4	5	6	0	0	0	0	0
5	2	1	1	1	2.5	1	1	0	0	0	0		0								0	0	0	0	1	0	0	0		0	0	0	0	0	0	1	0	1	1	1	1	4	5	6	0	0	0	0	0
42	1	1	2	0	4.5	1	1	0	0	0	0		0	127	73						0	0	0	0	1	0	0	0		0	0	0	0	0	0	1	0	1	1	1	1	4	5	6	0	0	0	0	0
21	1	1	1	0	4	2	0	0	0	1	0		0	144	80	22					0	0	0	1	0	0	0	0		0	0	0	0	0	1	0	0	1	1	1	1	4	5	6	0	0	0	0	0
25	1	1	1	0	2.5	3	0	0	1	0	0		0	119	73						0	0	0	1	0	0	0	0		0	0	0	0	0	0	1	0	1	1	1	0	4	5	6	0	0	0	0	0
60	1	1	2	0	3	2	0	0	1	0	0		0	167	100	20					0	0	0	1	0	0	0	0		0	0	0	0	0	1	0	0	1	1	1	0	4	5	6	0	0	0	0	0
37	1	1	1	0	0.5	3	0	0	1	0	0		0	131	71						0	0	0	0	1	0	0	0		0	0	0	0	0	0	1	0	1	1	1	1	4	5	6	0	0	0	0	0
26	2	1	1	0	2.5	2	0	0	1	0	0		0	151	92	20					0	0	0	1	0	0	0	0		0	0	0	0	0	0	1	0	1	1	1	0	4	5	6	0	0	0	0	0
20	1	1	2		5	1	1	0	0	0	0		0								0	0	0	0	0	0	0	0		0	0	1	0	0	0	0	0	1	1	1	1	4	5	6	0	0	0	0	0
60	1	1	2	0	0	0	1	0	0	0	0		0	109	68						1	0	0	0	0	0	0	0		0	0	0	0	0	0	1	0	1	1	1	1	4	5	6	0	0	0	0	0
27	1	1	2	0	3	3	1	0	1	0	0		0	118	115						0	0	0	0	1	0	0	0		0	0	0	0	0	0	1	0	1	1	1	1	4	5	6	0	0	0	0	0
26	1	1	0	0	8	1	0	0	0	0	1	0	0	100	96						0	0	0	0	1	0	0	0		1	0	0	0	0	1	0	0	1	1	1	1	4	5	6	0	0	0	0	0
27	1	1	1	0	3		0	0	0	0	1	0	0	130	68						0	0	0	1	0	0	0	0		0	0	0	0	0	0	1	0	1	1	1	1	4	5	6	0	0	0	0	0
	1	1	1	0	3		0	0	0	0	1	0	0	130	68						0	0	0	1	0	0	0	0		0	0	0	0	0	0	1	0	1	1	1	1	4	5	6	0	0	0	0	0
20	2	0	1	0	7	3	1	0	0	0	0		0	115	90	18					0	0	0	1	0	0	0	0		0	0	0	0	0	0	1	0	1	1	1	1	4	5	6	0	0	0	0	0
31	1	1	1	0		1	1	0	0	0	0		0	118	65	24					0	0	0	1	0	0	0	0		0	0	0	0	0	0	1	0	1	1	1	0	4	5	6	0	0	0	0	0
	1	1	1	0	3	2	0	1	0	0	0		0	138	88						0	0	0	0	0	0	0	0		0	0	0	0	0	0	1	0	1	1	1	1	4	5	6	0	0	0	0	0
27	1	1	0	0	5.5	3	1	0	1	0	0		0	121	75	17					0	0	0	1	0	0	0	0		0	0	0	0	0	0	1	0	1	1	1	1	4	5	6	0	0	0	0	0
26	1	1	2	0	4	3	0	0	1	0	0		0	123	72	18					0	0	0	1	0	0	0	0		0	0	0	0	0	0	1	0	1	1	1	1	4	5	6	0	0	0	0	0
56	1	1	2	0	7	3	0	0	1	0	0		0	127	95	17					0	0	0	1	0	0	0	0		0	0	0	0	0	0	1	0	1	1	1	1	4	5	6	0	0	0	0	0
27	1	1	1	0	2	0	0	0	0	1	0		0	134	86	18					0	0	0	0	1	0	0	0		0	0	0	0	0	0	1	0	1	1	1	1	4	5	6	0	0	0	0	0
33	1	1	1	0	8	2	0	0	0	1	0		0	147	80						0	0	0	1	0	0	0	0		0	0	0	0	0	1	0	0	1	1	1	0	4	5	6	0	0	0	0	0
34	1	1	1	0	4	3	0	0	1	0	0		0	134	100						0	0	0	1	0	0	0	0		0	0	0	0	0	1	0	0	1	1	1	1	4	5	6	0	0	0	0	0
60	2	1	2	0	5	0	0	0	0	0	1	0	0	160	99	23					0	0	0	1	0	0	0	0		0	0	0	0	0	1	0	0	1	1	1	0	4	5	6	0	0	0	0	0
16	1	1	1	0	4	2	1	0	1	0	0		0	147	97	24					0	0	0	0	1	0	0	0		0	0	0	0	0	0	1	0	1	1	1	1	4	5	6	0	0	0	0	0
16	1	1	1	0	2	2	1	1	0	1	0		0	109	72	24					0	0	0	0	1	0	0	0		0	0	0	0	0	0	1	0	1	1	1	1	4	5	6	0	0	0	0	0
18	1	1	0	0	3.5	2	0	0	1	0	0		0								0	0	0	1	0	0	0	0		0	0	0	0	0	0	1	0	1	1	1	1	4	5	6	0	0	0	0	0
24	1	0	0	0	6	2	1	0	0	0	0		1	80		14					0	0	0	0	1	0	0	0		1	0	0	0	0	1	0	0	1	2	1	1	1	1	4	1	0	0	0	0
17	1	1	2	0	0.5	2	1	0	0	1	0		0	129	81	22					1	0	0	0	0	0	0	0		0	0	0	0	0	0	1	0	1	1	1	1	4	5	6	0	0	0	0	0
34	2	1	1	0	0.5	2	1	1	0	0	0		0	126	82	19					1	0	0	0	0	0	0	0		0	0	0	0	0	0	1	0	1	1	1	1	4	5	6	0	0	0	0	0
8	2	1	2	1	4	1	1	0	0	0	0		0								0	0	0	0	1	0	0	0		0	0	0	0	0	0	1	0	1	1	1	1	4	5	6	0	0	0	0	0
34	1	1	1	0	5.5	2	0	0	1	0	0		0	150	95						0	0	0	1	0	0	0	0		0	0	0	0	0	0	1	0	1	1	1	1	4	5	6	0	0	0	0	0
32	1	1	1	0	4.5	1	1	0	0	0	0		0	130	56	18					0	0	0	1	0	0	0	0		0	0	0	0	0	0	1	0	1	1	1	1	4	5	6	0	0	0	0	0
27	1	1	1	0	3	0	1	0	0	0	0		0	113	61	24					0	0	0	0	1	0	0	0		0	0	0	0	0	0	1	0	1	1	1	0	4	5	6	0	0	0	0	0
34	1	1	1	0	4	1	0	1	0	0	0		0	138	80						0	0	0	1	0	0	0	0		0	0	0	0	0	1	0	0	1	1	1	0	4	5	6	0	0	0	0	0
18	1	1	1	0	0.5	3	0	1	0	0	0		0	152	86	18					1	0	0	0	0	0	0	0		0	0	0	0	0	0	1	0	1	1	1	1	4	5	6	0	0	0	0	0
17	2	1	2	0	4	1	1	0	0	0	0		0	140	111						0	0	0	0	1	0	0	0		0	0	0	0	0	0	1	0	1	1	1	1	4	5	6	0	0	0	0	0
31	1	1	2	1	6	1	1	0	0	0	0		0	116	93	18					0	0	0	0	1	0	0	0		0	0	0	0	0	0	1	0	1	1	1	1	4	5	6	0	0	0	0	0
34	1	1	1	0	7		0	0	0	0	0		0								0	0	0	0	1	0	0	0		0	0	0	0	0	0	1	0	1	1	1	0	4	5	6	0	0	0	0	0
33	2	1	1	0		2	0	0	1	0	0		0	121	90	22					0	0	0	0	1	0	0	0		0	0	0	0	0	0	1	0	1	1	1	1	4	5	6	0	0	0	0	0
34	1	0	0	0	6	2	0	0	1	0	0		0	120	76	23					0	0	1	0	0	0	0	0		1	0	0	0	0	1	0	0	1	1	1	1	4	5	6	1	0	0	0	0
29	2	1	1	0	5	1	0	1	0	0	0		0	103	70	18					0	0	0	1	0	0	0	0		0	0	0	0	0	1	0	0	1	1	1	1	4	5	6	0	0	0	0	0
51	1	1	2	0	3.5	3	0	0	1	0	0		0	102	94						0	0	1	0	0	0	0	0		1	0	0	0	0	0	1	0	1	1	1	1	4	5	6	0	0	0	0	0
25	1	1	2	0	1	2	1	0	1	0	0		0	166	86	18					0	0	0	0	1	0	0	0		0	0	0	0	0	0	1	0	1	1	1	0	4	5	6	0	0	0	0	0
29	1	1	0	0	4	2	0	0	0	0	1	0	0	136	70	20					0	0	0	1	0	0	0	0			0	0	0	0	1	0	0	1	1	1	0	4	5	6	0	0	0	0	0
45	1	1		0			1	0	1	0	0		0	133	95	18					1	0	0	0	1	0	0	0		0	0	0	0	0	0	1	0	1	1	1	1	4	5	6	0	0	0	0	0
50	1	1	2	0		3	0	0	1	0	0		0	137	88	18					0	0	0	0	1	0	0	0		0	0	0	0	0	0	1	0	1	1	1	1	4	5	6	0	0	0	0	0
41	1	1	2	1		2	1	0	0	0	0		0								0	0	0	0	0	0	0	0		1	0	0	0	0	0	1	0	1	1	1	0	4	5	6	0	0	0	0	0
23	2	1	2	1			0	0	0	1	0		0	125	78	19					0	0	0	0	1	0	0	0		0	0	0	0	0	0	1	0	1	1	1	1	4	5	6	0	0	0	0	0
28	1	1	1	0	10	2	0	0	1	0	0		0								0	0	0	1	0	0	0	0		0	0	0	0	0	0	1	0	1	1	1	1	4	5	6	0	0	0	0	0
55	1	1	2	0	2	2	0	0	1	0	0		0	155	100	24					0	0	0	1	0	0	0	0		0	0	0	0	0	1	0	0	1	1	1	0	4	5	6	1	0	0	0	0
31	1	1	1	0	7.5	1	1	0	0	0	0		0	148	96	18					0	0	0	1	0	0	0	0		0	0	0	0	0	0	1	0	1	1	1	1	4	5	6	0	0	0	0	0
14	2	1	2	0	6	2	1	1	1	0	0		0	142	101	20					0	0	0	1	0	0	0	0		0	0	0	0	0	0	1	0	1	1	1	1	4	5	6	0	0	0	0	0
17	1	1	2	1	4.5	2	1	1	1	1	0		0	121	68						0	0	0	1	0	0	0	0		0	0	0	0	0	0	1	0	1	1	1	0	4	5	6	0	0	0	0	0
28	2	1	2		30	3	1	1	1	0	0		0	127	92						0	0	0	1	0	0	0	0		0	0	0	0	0	0	1	0	1	1	1	0	4	5	6	0	0	0	0	0
43	1	1	2	0	8	2	0	0	1	0	0		0	160	88						0	0	0	1	0	0	0	0		0	0	0	0	0	1	0	0	1	1	1	0	4	5	6	0	0	0	0	0
52	2	1	2	0		2	1	0	0	1	0		0	175	90	19					0	0	0	1	0	0	0	0		0	0	0	0	0	0	1	0	1	1	1	1	4	5	6	0	0	0	0	0
56	1	1	2	0	6	2	0	0	1	0	0		0	130	86						0	0	0	1	0	0	0	0		0	0	0	0	0	1	0	0	1	1	1	1	4	5	6	0	0	0	0	0
11	1	1	2	1	1	1	1	0	0	0	0		0		105	16					1	0	0	0	0	0	0	0		0	0	0	0	0	0	1	0	1	1	1	1	4	5	6	0	0	0	0	0
23	1	1	1	0	3	3	0	0	1	0	0		0	146	117						0	0	1	0	0	0	0	0		0	0	0	0	0	0	0	0	1	1	1	1	4	5	6	0	0	0	0	0
32	2	1	0	0	5	1	1	0	0	0	0		0	142	120						0	0	0	1	0	0	0	0		1	0	0	0	0	0	1	0	1	1	1	1	4	5	6	0	0	0	0	0
47	1	1	1	0	2.5	2	1	0	1	0	0		0	148	77						0	0	0	1	0	0	0	0		0	0	0	0	0	0	1	0	1	1	1	0	4	5	6	0	0	0	0	0
31	1	1	2	99	8		1	0	1	0	0		0	102	119						0	0	0	0	1	0	0	0		1	0	0	0	0	0	1	0	1	1	1	1	4	5	6	0	0	0	0	0
15	1	1	2	0	2.5	1	1	0	0	0	0		0	138	89						0	0	0	1	0	0	0	0		0	0	0	0	0	0	1	0	1	1	1	1	4	5	6	0	0	0	0	0
19	2	1	0	0	3	2	0	0	0	0	1	0	0	96	96						0	0	0	1	0	0	0	0		0	0	0	0	0	1	0	0	1	1	1	1	4	5	6	0	0	0	0	0
19	1	1	0	0	3	2	0	0	0	0	1	0	0	86	96						0	0	0	1	0	0	0	0		0	0	0	0	0	0	0	0	1	1	1	1	4	5	6	0	0	0	0	0
24	1	1	2	1	6	3	0	1	0	0	0		0	138	73						0	0	0	1	0	0	0	0		0	0	0	0	0	0	1	0	1	1	1	0	4	5	6	0	0	0	0	0
4	2	1	1	0	0.5	1	0	0	1	0	0		0		68						1	0	0	0	0	0	0	0		0	0	0	0	0	0	0	0	1	1	1	0	4	5	6	0	0	0	0	0
24	1	1	2	0	2	2	0	0	1	0	0		0	121	89						0	0	1	0	0	0	0	0		0	0	0	0	0	0	1	0	1	1	1	1	4	5	6	0	0	0	0	0
40	1	1	2	0	10	2	0	1	0	0	0		0	90	80	20					0	0	0	1	0	0	0	0		0	0	0	0	0	1	0	0	1	1	1	0	4	5	6	0	0	0	0	0
31	1	1	2	0	6	2	0	0	1	0	0		0	110	80	20					0	0	0	1	0	0	0	0		0	0	0	0	0	1	0	0	1	1	1	1	4	5	6	0	0	0	0	0
56	1	1	2	0	10	2	0	0	1	0	0		0	144	90						0	0	0	1	0	0	0	0		0	0	0	0	0	1	0	0	1	1	1	0	4	5	6	0	0	0	0	0
38	2	1	2	0	3	2	0	0	1	0	0		0	106	76	20					0	0	0	1	0	0	0	0		0	0	0	0	0	1	0	0	1	1	1	1	4	5	6	0	0	0	0	0
16	2	1	2	0	4	2	0	1	1	0	0		0	129	94	18					0	0	0	0	0	0	0	0		0	0	0	0	0	0	1	0	1	1		0	4	5	6	0	0	0	0	0
24	1	1	1	0	2.5	3	0	0	1	0	0		0	123	76						0	0	0	1	0	0	0	0		0	0	0	0	0	0	1	0	1	1	1	0	4	5	6	0	0	0	0	0
38	1	1	1	0	2.5		1	0	1	0	0		0	115	88						0	0	0	1	0	0	0	0		0	0	0	0	0	0	1	0	1	1	1	0	4	5	6	0	0	0	0	0
10	1	1	1	0	4.5	1	1	0	1	0	0		0		109	18					0	0	0	1	0	0	0	0		0	0	0	0	0	0	1	0	1	1	1	1	4	5	6	0	0	0	0	0
26	1	1	1	0	2	2	0	0	1	0	0		0	137	62	18					0	0	0	0	1	0	0	0		1	0	0	0	0	0	1	0	1	1	1	1	4	5	6	0	0	0	0	0
60	2	0	2	1	8	2	0	0	1	0	0		0	140	61	23					0	0	0	0	1	0	0	0		1	0	0	0	1	0	0	0	1	1	1	1	4	5	6	1	0	0	0	0
46	2	1	2	0	1	3	1	0	1	0	0		0	115	76						0	0	0	0	1	0	0	0		0	0	0	0	0	0	1	0	1	1	1	0	4	5	6	0	0	0	0	0
13	2	1		0	3	2	0	0	1	0	0		0	122							0	0	1	0	0	0	0	0		0	0	0	0	0	0	1	0	1	1	1	0	4	5	6	0	0	0	0	0
35	2	1	1	0	20	1	0	0	1	0	0		0	120	98						0	0	0	0	0	0	1	0		0	0	0	0	0	0	1	0	1	1	1	0	4	5	6	0	0	0	0	0
30	1	1	1	0	3	2	0	0	1	0	0		0	127	65						0	0	0	1	0	0	0	0		0	0	0	0	0	0	1	0	1	1	1	1	4	5		0	0	0	0	0
56	1	1	2	0	5	2	0	0	1	0	0		0	130	80	22					0	0	0	1	0	0	0	0		0	0	0	0	0	1	0	0	1	1	1	1	4	5	6	0	0	0	0	0
8	1	1	1	1	2	1	1	0	1	0	0		0		92	26					0	0	0	1	0	0	0	0		0	0	0	0	0	0	1	0	1	1	1	1	4	5	6	0	0	0	0	0
25	2	0	0	0	1	2	0	0	1	0	0		0	130	75	22					0	0	0	0	1	0	0	0		1	0	0	0	1	0	0	0	1	1	1	0	4	5	6	1	0	0	0	0
65	2	1	1	0	4	1	0	0	1	0	0		0	134	80						0	0	0	1	0	0	0	0		0	0	0	0	0	1	0	0	1	1	1	0	4	5	6	0	0	0	0	0
28	1	1	1	0	6	2	0	0	1	0	0		0	116	96	20					0	0	0	1	0	0	0	0		0	0	0	0	0	0	1	0	1	1	1	1	4	5	6	0	0	0	0	0
31	2	1	1	0	3	2	1	0	1	0	0		0	145	100	18					0	0	0	1	0	0	0	0		0	0	0	0	0	0	1	0	1	1	1	0	4	5	6	0	0	0	0	0
37	2	1	1	0	2.5	2	0	1	0	0	0		0	109	73						0	0	0	1	0	0	0	0		0	0	0	0	0	0	1	0	1	1	1	0	4	5	6	0	0	0	0	0
20	1	1	0	0	5	3	0	0	0	1	0		0	110	80	24					0	0	0	1	0	0	0	0		0	0	0	0	0	1	0	0	1	1	1	0	4	5	6	0	0	0	0	0
6	2	1	0	0	3	1	0	0	0	0	1	0	0		128						0	0	0	1	0	0	0	0		0	0	0	0	0	1	0	0	1	1	1	1	4	5	6	0	0	0	0	0
20	1	1	2	0	1	3	0	0	1	0	0		0	110	83	22					0	0	0	1	0	0	0	0		0	0	0	0	0	0	1	0	1	1	1	1	4	5	6	0	0	0	0	0
22	1	1	2	0	1	2	0	0	1	0	0		0	118	91	22					0	0	0	1	0	0	0	0		0	0	0	0	0	0	1	0	1	1	1	1	4	5	6	0	0	0	0	0
81	2	1	2	0	4	0	0	0	0	1	0		0	96	100	24					0	0	0	1	0	0	0	0		0	0	0	0	0	1	0	0	1	1	1	0	4	5	6	0	0	0	0	0
39	1	1	1	1	5	1	1	0	0	0	0		0	139	90	18					0	0	0	1	0	0	0	0		0	0	0	0	0	0	1	0	1	1	1	1	4	5	6	0	0	0	0	0
39	1	1	1	1	5	1	1	0	0	0	0		0	139	90	18					0	0	0	1	0	0	0	0		0	0	0	0	0	0	1	0	1	1	1	1	4	5	6	0	0	0	0	0
38	2	1	1	0	4	0	0	0	0	1	0		0	100	80						0	0	0	1	0	0	0	0		1	0	0	0	0	1	0	0	1	1	1	1	4	5	6	0	0	0	0	0
26	1	1	1	0	4	2	0	0	0	1	0		0	138	86						0	0	0	1	0	0	0	0		0	0	0	0	0	1	0	0	1	1	1	1	4	5	6	0	0	0	0	0
24	1	1	2	0	4	2	1	0	0	0	0		0	152	98	20					0	0	0	1	0	0	0	0		0	0	0	0	0	0	1	0	1	1	1	1	4	5	6	0	0	0	0	0
48	1	1	1	0	45	1	1	0	0	0	0		0								0	0	0	0	0	0	0	0		0	0	0	0	0	0	1	0	1	1	1	1	4	5	6	0	0	0	0	0
33	1	1	1	0	9	2	0	0	1	0	0		0	90	111	28	100	86			0	0	0	1	0	0	0	0		1	0	0	0	0	1	0	0	1	1	1	1	4	5	6	1	0	0	0	0
8	1	1	1	0	4	1	1	0	1	0	0		0		92	20					0	0	0	1	0	0	0	0		0	0	0	0	0	0	1	0	1	1	1	1	4	5	6	0	0	0	0	0
40	1	1	2	1	8	1	1	0	0	0	0		0	123	75	18					0	0	0	1	0	0	0	0		0	0	0	0	0	0	1	0	1	1	1	1	4	5	6	0	0	0	0	0
12	1	1	1	0	0.5	2	0	0	1	0	0		0								1	0	0	0	0	0	0	0		0	0	0	0	0	0	1	0	1	1	1	0	4	5	6	0	0	0	0	0
80	2	1	2	1	7	0	0	0	0	1	0		0	140	90						0	0	0	1	0	0	0	0		0	0	0	0	0	1	0	0	1	1	1	0	4	5	6	0	0	0	0	0
27	1	0	0	0	10	2	1	0	0	0	0		0	110	59	21					0	0	1	0	0	0	0	0		1	0	1	0	0	1	0	0	1	1	1	1	1	1	4	1	0	0	0	0
42	1	0	2	1	10	2	0	0	1	0	0		0	160	78	23					0	0	1	0	0	0	0	0		1	0	0	0	0	1	0	0	1	1	1	1	4	5	6	1	0	0	0	0
7	2	1	1	0	4	1	0	0	1	0	0		0		116	20					0	0	1	0	0	0	0	0		0	0	0	0	0	0	1	0	1	1	1	1	4	5	6	0	0	0	0	0
17		1	0	0	4	2	0	0	0	1	0		0	128	80						0	0	0	1	0	0	0	0		0	0	0	0	0	1	0	0	1	1	1	1	4	5	6	0	0	0	0	0
37	1	1	1	1	4	2	0	0	0	1	0		0	157	99						0	0	0	1	0	0	0	0		1	0	0	0	0	1	0	0	1	1	1	1	4	5	6	0	0	0	0	0
30	2	1	1	0	8	1	0	1	0	0	0		0	167	100	28					0	0	0	1	0	0	0	0		0	0	0	0	0	1	0	0	1	1	1	1	4	5	6	1	0	0	0	0
30	2	1	1	0	8	1	0	1	0	0	0		0	167	100	28					0	0	0	1	0	0	0	0		0	0	0	0	0	1	0	0	1	1	1	1	4	5	6	1	0	0	0	0
24	1	1			2.5	2	0	0	0	0	1	No cooking fuel	0	119	90	24					0	0	0	0	1	0	0	0		0	0	0	0	0	0	1	0	1	1	1	1	4	5	6	0	0	0	0	0
11	1	1	1	0	2	2	0	0	1	0	0		0			24					0	0	0	1	0	0	0	0		0	0	0	0	0	0	1	0	1	1	1	0	4	5	6	0	0	0	0	0
29	1	1	1	0	3	3	0	0	1	0	0		0	145	81	18					0	0	1	0	0	0	0	0		0	0	0	0	0	0	1	0	1	1	1	0	4	5	6	0	0	0	0	0
32	1	1	2	0	2	2	0	0	1	0	0		0	110	80	20					0	0	0	1	0	0	0	0		1	0	0	0	0	1	0	0	1	1	1	0	4	5	6	0	0	0	0	0
36	1	1		0	4	2	0	0	1	0	0		0	138	80						0	0	0	1	0	0	0	0		0	0	0	0	0	1	0	0	1	1	1	1	4	5	6	1	0	0	0	0
22	1	1	2	0	4	2	1	0	0	1	0		0	125	72	18					0	0	0	0	1	0	0	0		0	0	0	0	0	0	1	0	1	1	1	1	4	5	6	0	0	0	0	0
23	1	0	2	0	4	0	1	0	0	0	0		0	131	88	20					0	0	0	1	0	0	0	0		0	0	0	0	0	0	1	0	1	1	1	0	4	5	6	0	0	0	0	0
23	1	1	2	0	4	1	1	0	0	0	0		0	131	88	20					0	0	0	1	0	0	0	0		0	0	1	0	0	0	0	0	1	1	1	0	4	5	6	0	0	0	0	0
38	1	1	1		4.5	1	1	0	0	1	0		0	113	81						0	0	0	1	0	0	0	0		0	0	0	0	0	0	1	0	1	1	1	1	4	5	6	0	0	0	0	0
37	2	1	1	0	1		0	0	1	0	0		0	105	87	20					0	0	0	1	0	0	0	0		0	0	0	0	0	0	1	0	1	1	1	1	4	5	6	0	0	0	0	0
27	2	1	2	0	1	3	1	0	1	0	0		0	110	98	20					0	0	0	1	0	0	0	0		0	0	0	0	0	0	1	0	1	1	1	1	4	5		0	0	0	0	0
28	2	1	1	0	8	2	0	0	1	0	0		0	144	80	20					0	0	0	1	0	0	0	0		0	0	0	0	0	1	0	0	1	1	1	1	4	5	6	0	0	0	0	0
21	1	1	0	0	4	3	0	0	1	0	0		0	110	80						0	0	0	1	0	0	0	0		0	0	0	0	0	1	0	0	1	1	1	1	4	5	6	0	0	0	0	0
22	1	1	0	0	4	2	0	1	0	0	0		0	91	100	20	100	98			0	0	0	1	0	0	0	0		0	0	0	0	0	1	0	0	1	1	1	1	4	5	6	0	0	0	0	0
24	1	1	1	0	4	2	0	0	0	1	0		0	130	80						0	0	0	1	0	0	0	0		0	0	0	0	0	1	0	0	1	1	1	1	4	5	6	0	0	0	0	0
23	2	1	1	0	10	2	0	0	0	1	0		0	134	80						0	0	0	1	0	0	0	0		0	0	0	0	0	1	0	0	1	1	1	1	4	5	6	0	0	0	0	0
47	1	1	2	0	4	2	0	0	1	0	0		0	110	80						0	0	0	1	0	0	0	0		0	0	0	0	0	1	0	0	1	1	1	1	4	5	6	0	0	0	0	0
34	1	1	1	0	4	3	0	0	1	0	0		0	120	80						0	0	0	1	0	0	0	0		0	0	0	0	0	1	0	0	1	1	1	1	4	5	6	0	0	0	0	0
34	1	1	1	0	4	3	0	0	1	0	0		0	120	80						0	0	0	1	0	0	0	0		0	0	0	0	0	1	0	0	1	1	1	1	4	5	6	1	0	0	0	0
28	1	1	1	0	3.5	2	0	0	0	0	0		0	152	77	17					0	0	0	1	0	0	0	0		0	0	0	0	0	0	1	0	1	1	1	1	4	5	6	0	0	0	0	0
21	2	1	2	0	1.5	2	1	0	0	0	0		0	99	81						0	0	0	0	1	0	0	0		0	0	0	0	0	0	1	0	1	1	1	0	4	5	6	0	0	0	0	0
18	2	1	2	0	4.5	2	0	1	0	0	0		0	123	82						0	0	0	1	0	0	0	0		0	0	0	0	0	0	1	0	1	1	1	0	4	5	6	0	0	0	0	0
24	1	1	2		8	2	1	0	0	0	0		0	97	94	18					0	0	0	0	1	0	0	0		1	0	0	0	0	0	1	0	1	1	1	1	4	5	6	0	0	0	0	0
46	1	1	0	0	6	3	0	1	1	1	0		0	136	70	19					0	0	1	0	0	0	0	0		0	0	0	0	0	0	1	0	1	1	1	0	4	5	6	0	0	0	0	0
25	2	1	2	0	3	3	0	0	1	0	0		0	111	92						0	0	0	1	0	0	0	0		0	0	0	0	0	0	1	0	1	1	1	0	4	5	6	0	0	0	0	0
25	1	1	2	0	3.5		1	0	0	0	0		0	133	75	18					0	0	0	0	1	0	0	0		0	0	0	0	0	0	1	0	1	1	1	0	4	5	6	0	0	0	0	0
21	2	1	2	1	1	3	0	1	0	0	0		0	142	100	20					0	0	1	0	0	0	0	0		0	0	0	0	0	0	0	0	1	1	1	0	4	5	6	0	0	0	0	0
4	1	1	0	0	8	1	0	0	0	0	1	0	0		130	28					0	0	0	1	0	0	0	0		0	0	0	0	0	1	0	0	1	1	1	0	4	5	6	0	0	0	0	0
27	2	1	1	0	4	2	0	0	0	1	0		0	130	80	20					0	0	0	1	0	0	0	0		0	0	0	0	0	1	0	0	1	1	1	0	4	5	6	0	0	0	0	0
19	1	1	2	1	0.5	2	1	0	0	1	0		0	140	94						1	0	0	0	0	0	0	0		0	0	0	0	0	0	1	0	1	1	1	0	4	5	6	0	0	0	0	0
58	1	0	2	1	5	2	1	0	1	0	0		0	130	86	25					0	0	0	0	0	0	1	0		1	0	0	1	0	1	0	0	1	1	1	1	3	3	5	1	0	0	0	0
32	1	1	1	0	5	1	0	0	1	0	0		0	139	94	18					0	0	0	0	1	0	0	0		0	0	0	0	0	0	1	0	1	1	1	1	4	5	6	0	0	0	0	0
43	2	1	2	0	4	2	0	0	1	0	0		0	131	86						0	0	0	1	0	0	0	0		0	0	0	0	0	1	0	0	1	1	1	1	4	5	6	0	0	0	0	0
37	1	1	1	0	6	3	0	0	1	0	0		0	106	87	17					0	0	0	0	1	0	0	0		0	0	0	0	0	0	1	0	1	1	1	1	4	5	6	0	0	0	0	0
35	1	1	1	0	2.5	0	1	0	0	0	0		0	145	89	18					0	0	0	1	0	0	0	0		0	0	0	0	0	0	1	0	1	1	1	0	4	5	6	0	0	0	0	0
50	1	1	2	0	2.5	1	1	0	0	0	0		0	159	94						0	0	0	1	0	0	0	0		0	0	0	0	0	0	1	0	1	1	1	0	4	5	6	0	0	0	0	0
30	1		1	0	1.5	1	0	0	0	1	0		0	104	85						0	0	0	1	0	0	0	0		0	0	0	0	0	0	1	0	1	1	1	0	4	5	6	0	0	0	0	0
0.75	1	1	0	0	2.5	0	0	0	1	0	0		0								0	0	0	1	0	0	0	0		0	0	0	0	0	0	1	0	1	1	1	0	4	5	6	0	0	0	0	0
48	1	1	2	0	3.5	1	1	0	0	0	0		0	110	75	19					0	0	0	1	0	0	0	0		0	0	0	0	0	0	1	0	1	1	1	1	4	5	6	0	0	0	0	0
48	2	1	2	0	4	2	0	0	1	0	0		0	91	68						0	0	0	1	0	0	0	0		0	0	0	0	0	1	0	0	1	1	1	0	4	5	6	0	0	0	0	0
6	1	1	1	0	6	2	0	0	1	0	0		0	117	64	18					0	0	0	1	0	0	0	0		0	0	0	0	0	0	1	0	1	1	1	1	4	5	6	0	0	0	0	0
23	1	0	0	1	180	2	1	0	0	0	0		0	105	90	20					0	0	0	0	0	0	1	0		1	0	0	0	0	1	0	0	1	1	1	0	4	5	6	0	0	0	0	0
60	1	1	2	1	100	2	1	0	0	0	0		0	138	71	18					0	1	0	0	0	0	0	0		1	0	0	0	0	1	0	0	1	1	1	0	4	5	6	0	0	0	0	0
20	2	1	2	0		2	1	0	1	0	0		0	122	98	18					0	0	0	1	0	0	0	0		0	0	0	0	0	0	1	0	1	1	1	0	4	5	6	0	0	0	0	0
22	1	1	2			3	0	0	0	0	0		0	130	76						0	0	0	1	0	0	0	0		0	0	0	0	0	0	1	0	1	1	1	0	4	5	6	0	0	0	0	0
61	1	1	2	1	1.5	1	1	0	0	0	0		0	172	111	24					0	0	1	0	0	0	0	0		0	0	0	0	0	0	1	0	1	1	1	1	4	5	6	0	0	0	0	0
25	2	1	2	1	60	3	1	1	1	1	0		0	109	89						0	0	0	0	0	0	1	0		0	0	0	0	0	0	1	0	1	1	1	0	4	5	6	0	0	0	0	0
22	1	1	1	0	4.5	3	1	0	1	0	0		0	137	69						0	0	0	0	0	0	0	0		0	0	0	0	0	0	1	0	1	1	1	1	4	5	6	0	0	0	0	0
46	2	0	2	1	17	2	0	0	1	0	0		0	150	76	22					0	0	0	0	0	0	1	0		1	0	0	0	0	1	0	0	1	1	1	1	4	5	6	1	0	0	0	0
62	1	1	2	0	6	3	0	0	1	0	0		0	194							0	0	1	0	0	0	0	0		0	0	0	0	0	0	1	0	1	1	1	0	4	5	6	0	0	0	0	0
0.5	2	1	2	0	3	0	1	0	0	1	0		0								0	0	0	1	0	0	0	0		0	0	0	0	0	0	0	0	1	1	1	0	4	5	6	0	0	0	0	0
62	1	1	2	1	5	1	1	0	0	0	0		0	105	88						0	0	0	1	0	0	0	0		0	0	0	0	0	0	1	0	1	1	1	0	4	5	6	0	0	0	0	0
17	1	1	2	0	4	2	1	0	0	0	0		0	154	92	18					0	0	0	1	0	0	0	0		0	0	0	0	0	0	1	0	1	1	1	0	4	5	6	0	0	0	0	0
39	1	1	1	0	1.5	2	0	0	0	0	0		0	126	98						1	0	0	0	0	0	0	0		0	0	0	0	0	0	1	0	1	1	1	1	4	5	6	0	0	0	0	0
18	1	1	2	1	4	2	1	1	0	1	0		0	124	94	18					0	0	0	1	0	0	0	0		0	0	0	0	0	0	1	0	1	1	1	1	4	5	6	0	0	0	0	0
70	2	1	2	0	4	2	0	0	0	1	0		0	130	86						0	0	0	1	0	0	0	0		0	0	0	0	0	1	0	0	1	1	1	1	4	5	6	0	0	0	0	0
34	2	1	1	0	6	3	0	0	1	0	0		0	146	113	20					0	0	0	1	0	0	0	0		0	0	0	0	0	0	1	0	1	1	1	1	4	5	6	0	0	0	0	0
34	2	1	1	0	6	3	0	0	1	0	0		0	146	113	20					0	0	0	1	0	0	0	0		0	0	0	0	0	0	1	0	1	1	1	1	4	5	6	0	0	0	0	0
36	1	1	1	0	7.5		0	1	0	0	0		0	98	102	19					0	0	0	0	1	0	0	0		0	0	0	0	0	0	1	0	1	1	1	1	4	5	6	0	0	0	0	0
40	2	1	2	0	4	2	0	0	1	0	0		0	141	82						0	0	0	1	0	0	0	0		1	0	0	0	0	1	0	0	1	1	1	0	4	5	6	0	0	0	0	0
64	2	0	2	1	3	2	0	0	1	0	0		0	160	74	21					0	0	1	0	0	0	0	0		1	0	0	0	0	1	0	0	1	1	1	0	4	5	6	1	0	0	0	0
35	1	1	2	1	5	1	1	0	0	0	0		0	137	109	18					0	0	0	1	0	0	0	0		0	0	0	0	0	0	1	0	1	1	1	1	4	5	6	0	0	0	0	0
35	1	1	2	1	5	1	1	0	0	0	0		0	137	109	18					0	0	0	1	0	0	0	0		0	0	0	0	0	0	1	0	1	1	1	1	4	5	6	0	0	0	0	0
46	1	1	1	0	10	2	1	0	0	1	0		0	119	90	20					0	0	0	1	0	0	0	0		0	0	0	0	0	0	1	0	1	1	1	0	4	5	6	0	0	0	0	0
28	2	1	0	0	4	2	0	0	1	0	0		1	147	80						0	0	0	1	0	0	0	0		0	0	0	0	0	1	0	0	1	1	1	1	4	5	6	0	0	0	0	0
38	1	1	2	0	6	2	0	0	0	1	0		0	100	80	20					0	0	0	1	0	0	0	0		0	0	0	0	0	1	0	0	1	1	1	0	4	5	6	0	0	0	0	0
12	1	1	1	0	1	2	0	0	1	0	0		0	128	65	18					0	0	0	0	1	0	0	0		1	0	0	0	0	0	1	0	1	1	1	0	4	5	6	0	0	0	0	0
16	2	1	2	0	5	2	1	0	1	0	0		0	118	79	20					0	0	0	1	0	0	0	0		0	0	0	0	0	0	1	0	1	1	1	1	4	5	6	0	0	0	0	0
49	1	1	2	0	4	2	0	0	0	1	0		0	96	68						0	0	0	1	0	0	0	0		0	0	0	0	0	1	0	0	1	1	1	1	4	5	6	0	0	0	0	0
1.7	1	1	1	0	0.5	0	0	0	1	0	0		0		128	28					0	0	0	1	0	0	0	0		1	0	0	0	0	0	1	0	1	1	1	1	4	5	6	0	0	0	0	0
23	2	1	2	99	5	3	0	0	1	0	0		0	108	86	20					0	0	0	0	1	0	0	0		0	0	0	0	0	0	1	0	1	1	1	0	4	5	6	0	0	0	0	0
13	1	1	1	0	7	2	0	0	0	0	0		0		98						0	0	0	1	0	0	0	0		0	0	0	0	0	0	1	0	1	1	1	0	4	5	6	0	0	0	0	0
45	1	1	1	0	6.5	3	0	0	1	0	0		0	126	88						0	0	1	0	0	0	0	0		0	0	0	0	0	0	1	0	1	1	1	0	4	5	6	0	0	0	0	0
44	2	0	2	1	38	2	1	0	1	0	0		0	110	82	24					0	0	0	0	0	0	1	0		1	0	0	0	0	1	0	0	1	1	1	1	4	5	6	1	0	0	0	0
24	1	1	1	0	8	1	0	0	1	0	0		0	137	107						0	0	0	1	0	0	0	0		0	0	0	0	0	0	1	0	1	1	1	1	4	5	6	0	0	0	0	0
1.5	2	1	1		3	0	0	0	0	0	0		0		103	18					0	0	0	1	0	0	0	0		1	0	0	0	0	0	1	0	1	1	1	1	4	5	6	0	0	0	0	0
24	1	1			2	3	0	0	0	0	0		0	140	86						0	0	0	1	0	0	0	0		0	0	0	0	0	0	1	0	1	1	1	1	4	5	6	0	0	0	0	0
42	1	1	1	1	4	2	1	0	0	1	0		0	139	111						0	0	0	1	0	0	0	0		0	0	0	0	0	0	1	0	1	1	1	1	4	5	6	0	0	0	0	0
63	2	1	2	0	4	0	0	0	1	0	0		0	131	69	22					0	0	0	1	0	0	0	0		0	0	0	0	0	1	0	0	1	1	1	0	4	5	6	0	0	0	0	0
32	1	1	2	0	4	2	0	0	0	1	0		0	140	90						0	0	0	1	0	0	0	0		0	0	0	0	0	1	0	0	1	1	1	0	4	5	6	0	0	0	0	0
40	1	1	1	0	1.5	3	0	1	0	0	0		0	105	69						0	0	0	0	1	0	0	0		0	0	0	0	0	0	1	0	1	1	1	1	4	5	6	0	0	0	0	0
45	1	1	2	1	8	1	1	0	0	1	0		0	137	70						0	0	0	1	0	0	0	0		0	0	0	0	0	0	1	0	1	1	1	1	4	5	6	0	0	0	0	0
21	2	1	2	0	1	3	0	1	0	0	0		0	117	109						0	0	0	1	0	0	0	0		0	0	0	0	0	0	1	0	1	1	1	0	4	5	6	0	0	0	0	0
28	2	1	1	0	0.5	3	0	0	1	0	0		0	110	109						1	0	0	0	0	0	0	0		0	0	0	0	0	0	1	0	1	1	1	1	4	5	6	0	0	0	0	0
58	1	1	2	0	4	2	0	0	0	1	0		0	157	80	23					0	0	0	1	0	0	0	0		0	0	0	0	0	1	0	0	1	1	1	1	4	5	6	1	0	0	0	0
45	1	1	2	0	4	2	0	0	1	0	0		0	151	90	23					0	0	0	1	0	0	0	0		0	0	0	0	0	1	0	0	1	1	1	1	4	5	6	0	0	0	0	0
29	2	1	2	1	6	3	1	0	1	1	0		0	134	123						0	0	0	1	0	0	0	0		0	0	0	0	0	0	1	0	1	1	1	1	4	5	6	0	0	0	0	0
29	1	1	1	0	3	3	0	0	1	0	0		0	112	71						0	0	0	1	0	0	0	0		0	0	0	0	0	1	0	0	1	1	1	0	4	5	6	0	0	0	0	0
25	1	1	1	0	6	1	0	1	0	0	0		0	89	110	28	100	90			0	0	0	1	0	0	0	0		1	0	0	0	0	1	0	0	1	1	1	1	4	5	6	0	0	0	0	0
20	2	0	2	1	115	1	1	0	0	0	0		0	129	118	20					0	0	0	0	0	0	1	0		0	0	0	0	0	0	1	0	1	1	1	0	4	5	6	0	0	0	0	0
26	1	1	0	0	4	2	0	1	0	0	0		0	100	71	28					0	0	0	1	0	0	0	0		0	0	0	0	0	1	0	0	1	1	1	0	4	5	6	0	0	0	0	0
32	2	1	1	0	1	2	0	0	1	0	0		0	138							0	0	0	1	0	0	0	0		0	0	0	0	0	0	1	0	1	1	1	1	4	5	6	0	0	0	0	0
22	1	1	1	1	3	2	0	0	0	0	1	0	0	100	80						0	0	0	1	0	0	0	0		0	0	1	0	1	1	0	0	1	1	1	1	4	5	6	0	0	0	0	0
54	1	1	2	0	4	3	0	0	0	0	0		0								0	0	0	0	1	0	0	0		0	0	0	0	0	0	1	0	1	1	1	0	4	5	6	0	0	0	0	0
6	2	1	0	0	2	1	0	0	0	0	1	0	0								0	0	0	0	1	0	0	0		0	0	0	0	0	1	0	0	1	1	1	1	4	5	6	0	0	0	0	0
42	1	1		1	5	2	1	0	0	0	0		0	120	89						0	0	0	1	0	0	0	0		0	0	1	0	0	0	0	0	1	1	1	1	4	4	6	0	0	0	0	0
28	1	1	1	0	7		0	0	1	0	0		0	148	102	69					0	0	0	1	0	0	0	0		0	0	0	0	0	0	1	0	1	1	1	1	4	5	6	0	0	0	0	0
30	1	1	0	0	5	2	0	0	1	0	0		0	106	76						0	0	0	1	0	0	0	0		0	0	0	0	0	0	1	0	1	1	1	1	4	5	6	0	0	0	0	0
19	1	1		0	4	2	1	0	0	0	0		0	96	120	30					0	0	0	0	1	0	0	0		0	0	0	0	0	1	0	0	1	1	1	0	4	5	6	0	0	0	0	0
17	1	1	0	0	4	2	0	0	0	1	0		0	140	80						0	0	0	1	0	0	0	0		1	0	0	0	0	1	0	0	1	1	1	1	4	5	6	1	0	0	0	0
60	1	1	2	1	4.5	1	1	0	0	0	0		0	158	99						0	0	0	1	0	0	0	0		0	0	1	0	0	1	0	0	1	1	1	1	4	4	6	0	0	0	0	0
5	2	1	1		0.5	1	1	0	0	0	0		0		94	24					0	0	0	0	1	0	0	0		0	0	0	0	0	0	1	0	1	1	1	1	4	5	6	0	0	0	0	0
9	2	1	1	0	1	1	0	0	1	0	0		0		99	18					0	0	1	0	0	0	0	0		0	0	0	0	0	0	1	0	1	1	1	0	4	5	6	0	0	0	0	0
35	1	1	1	0	10	1	0	1	0	0	0		0	108	64						0	0	0	1	0	0	0	0		1	0	0	0	0	1	0	0	1	1	1	1	4	5	6	0	0	0	0	0
29	1	1	1	0	3.5	2	0	0	0	1	0		0								0	0	0	1	0	0	0	0		0	0	0	0	0	0	1	0	1	1	1	1	4	5	6	0	0	0	0	0
29	1	1		0	3.5		0	0	1	0	0		0								0	0	0	1	0	0	0	0		0	0	0	0	0	0	1	0	1	1	1	1	4	5	6	0	0	0	0	0
20	1	1	1	0	3	2	0	0	0	1	0		0	141	100						0	0	0	1	0	0	0	0		0	0	0	0	0	1	0	0	1	1	1	1	4	5	6	1	0	0	0	0
26	1	1	1	0	3	2	0	1	0	0	0		0	140	90	28					0	0	0	1	0	0	0	0		0	0	0	0	0	1	0	0	1	1	1	1	4	5	6	0	0	0	0	0
22	1	1	1	0	4	1	0	0	0	1	0		0	126	90	18					0	0	0	1	0	0	0	0		0	0	0	0	0	0	1	0	1	1	1		4	5	6	0	0	0	0	0
27	1	1	1	0	4	1	0	0	0	1	0		0	131	81	20					0	0	1	0	0	0	0	0		0	0	0	0	0	0	1	0	1	1	1	1	4	5	6	0	0	0	0	0
39	2	1		0	3	3	0	0	1	0	0		0								0	0	0	1	0	0	0	0		0	0	0	0	0	0	1	0	1	1	1	1	4	5	6	0	0	0	0	0
3.5	2	1		0	3	1	0	0	1	0	0		0								0	0	0	1	0	0	0	0		0	0	0	0	0	0	1	0	1	1	1	0	4	5	6	0	0	0	0	0
51	1	1	2	0			0	0	0	0	0		0	170	101	18					0	0	0	1	0	0	0	0		0	0	0	0	0	0	1	0	1	1	1	1	4	5	6	0	0	0	0	0
39	1	1	1	0	5	1	1	0	0	0	0		0	132	98						0	0	0	1	0	0	0	0		0	0	0	0	0	0	1	0	1	1	1	0	4	5	6	0	0	0	0	0
40	1	0	2	1	23	2	1	0	1	0	0		0	130	76	24					0	0	0	0	0	0	1	0		1	0	0	0	0	1	0	0	1	1	1	1	4	5	6	1	0	0	0	0
20	2	1	2	1	3.5	1	1	0	0	0	0		0	101	113						0	0	0	0	1	0	0	0		0	0	0	0	0	0	1	0	1	1	1	1	4	5	6	0	0	0	0	0
6	1	1	1	0	5	1	1	0	0	0	0		0			16					0	0	0	1	0	0	0	0		0	0	0	0	0	0	1	0	1	1	1	1	4	5	6	0	0	0	0	0
45	1	1			6		0	0	0	0	0		0	152	81						0	0	0	0	0	1	0	0		0	0	0	0	0	0	1	0	1	1	1	1	4	5	6	0	0	0	0	0
8	1	1	2	0	6	1	0	0	1	0	0		0								0	0	1	0	0	0	0	0		0	0	0	0	0	0	1	0	1	1	1	0	4	5	6	0	0	0	0	0
6	1	1	1	0	0.5	1	0	0	1	0	0		0			24					0	0	1	0	0	0	0	0		0	0	0	0	0	0	1	0	1	1	1	1	4	5	6	0	0	0	0	0
70	2	1	2	0	4	0	0	0	0	1	0		0	96	100	24					0	0	0	1	0	0	0	0		0	0	0	0	0	1	0	0	1	1	1	0	4	5	6	0	0	0	0	0
7	2	1	1	0	1	1	0	0	1	0	0		0		71	26					0	0	1	0	0	0	0	0		1	0	0	0	0	0	1	0	1	1	1	1	4	5	6	0	0	0	0	0
37	1	1	1	0		2	1	0	1	0	0		0	146	66	18					0	0	0	0	1	0	0	0		0	0	0	0	0	0	1	0	1	1	1	1	4	5	6	0	0	0	0	0
26	1	0	0	0	9	2	1	0	0	1	0		0	115	92	26					0	0	1	0	0	0	0	0		1	0	0	0	0	1	0	0	1	1	1	0	4	5	6	1	0	0	0	0
31	1	1	1	0	4	2	0	0	1	0	0		0	110	80	20					0	0	0	1	0	0	0	0		0	0	0	0	0	1	0	0	1	1	1	0	4	5	6	0	0	0	0	0
36	2	1	2	0	8	2	0	0	1	0	0		0	140	70	24					0	0	0	1	0	0	0	0		0	0	0	0	0	1	0	0	1	1	1	0	4	5	6	0	0	0	0	0
45	1	1	2	0	6	2	0	0	1	0	0		0	147	100						0	0	1	0	0	0	0	0		1	0	0	0	0	1	0	0	1	1	1	0	4	5	6	0	0	0	0	0
19	1	1	0	0	4	2	0	0	0	0	1	0	0	130	90	24					0	0	0	1	0	0	0	0		0	0	0	0	0	1	0	0	1	1	1	0	4	5	6	1	0	0	0	0
19	1	1	0	0	0	2	0	0	0	0	1	0	0	130	90	24					0	0	0	1	0	0	0	0		0	0	0	0	0	1	0	0	1	1	1	0	4	5	6	0	0	0	0	0
23	2	1	2	0	2.5	2	1	0	0	0	0		0			24					0	0	0	0	1	0	0	0		0	0	0	0	0	0	1	0	1	1	1	1	4	5	6	0	0	0	0	0
62	2	1	2	1	4		1	0	1	0	0		0	160	88						0	0	0	1	0	0	0	0		0	0	0	0	0	0	1	0	1	1	1	0	4	5	6	0	0	0	0	0
33	1	0	2	1	7	2	0	0	1	0	0		0	120	80	21					0	0	1	0	0	0	0	0		1	0	0	0	0	1	0	0	1	1	1	0	4	5	6	1	0	0	0	0
2	2	1	1	0	3.5	0	0	0	1	0	0		0								0	0	0	1	0	0	0	0		0	0	0	0	0	0	1	0	1	1	1	0	4	5	6	0	0	0	0	0
55	1	1	2	0	4	0	0	1	0	0	0		0	154	106	24					0	0	0	1	0	0	0	0		0	0	0	0	1	1	0	0	1	1	1	1	4	4	4	0	0	0	0	0
36	1	1	1	0	5	2	1	1	1	0	0		0	106	77						0	0	0	1	0	0	0	0		0	0	0	0	0	0	1	0	1	1	1	0	4	5	6	0	0	0	0	0
45	1	1	2	1	250	2	1	0	1	0	0		0	132	103	18					0	0	1	0	0	0	0	0		0	0	1	0	0	1	0	0	1	1	1	1	2	3	4	0	0	0	0	0
2	1	1	1	0	1	98	0	0	1	0	0		0								0	0	0	0	1	0	0	0		1	0	0	0	0	1	0	0	1	1	1	1	4	5	6	0	0	0	0	0
47	1	0	2	0		2	1	0	0	0	0		0								0	0	0	1	0	0	0	0		0	0	0	0	0	1	0	0	1	1	1	0	4	5	6	0	0	0	0	0
8	1	1	1	0	1	1	1	0	0	0	0		0								0	0	0	0	1	0	0	0		0	0	0	0	0	1	0	0	1	1	1	0	4	5	6	0	0	0	0	0
27	2	1	1	0	4	2	0	0	1	0	0		0	129	66	20					0	0	0	0	1	0	0	0		0	0	0	0	0	0	1	0	1	1	1	1	4	5	6	0	0	0	0	0
36	2	1	1	0	6	1	1	0	1	0	0		0	139	106	20					0	0	0	0	1	0	0	0		0	0	0	0	0	0	1	0	1	1	1	0	4	5	6	0	0	0	0	0
26	2	1	1	0	2	3	0	0	1	0	0		0	144	96	18					0	0	0	0	0	0	0	0		0	0	0	0	0	0	1	0	1	1	1	1	4	5	6	0	0	0	0	0
58	2	1	2	0	8	2	0	0	1	0	0		0	157	80	28					0	0	0	1	0	0	0	0		0	0	0	0	0	1	0	0	1	1	1	1	4	5	6	0	0	0	0	0
6	1	1	1	0	1	1	1	0	0	1	0		0	139	106	20					1	0	0	0	0	0	0	0			0	0	0	0	0	1	0	1	1	1	1	4	5	6	0	0	0	0	0
58	1	1	2	0	10	3	0	0	1	0	0		0	129	106	20					0	0	0	1	0	0	0	0		0	0	0	0	0	0	1	0	1	1	1	1	4	5	6	0	0	0	0	0
50	1	1	2	0	4.5	2	1	0	1	0	0		0	134	83	18					0	0	0	0	1	0	0	0		0	0	0	0	0	0	1	0	1	1	1	1	4	5	6	0	0	0	0	0
22	1	1	2	1	6	1	1	0	0	0	0		0	129	71						0	0	0	1	0	0	0	0		0	0	0	0	0	0	1	0	1	1	1	0	4	5	6	0	0	0	0	0
18	2	1	1		4	2	0	0	1	0	0		0	125	108	14					0	0	0	1	0	0	0	0		0	0	0	0	0	0	1	0	1	1	1	1	4	5	6	0	0	0	0	0
37	1	1	2	0	4	2	0	0	1	0	0		0	140	90						0	0	0	1	0	0	0	0		0	0	0	0	0	1	0	0	1	1	1	1	4	5	6	0	0	0	0	0
43	2	1	2	1	6	1	1	0	0	0	0		0	138	83						0	0	0	1	0	0	0	0		0	0	0	0	0	0	1	0	1	1		1	4	5	6	0	0	0	0	0
24	2	1	1		4.5	3	0	0	1	0	0		0	132	64	17					0	0	0	0	1	0	0	0		0	0	0	0	0	0	1	0	1	1	1	1	4	5	6	0	0	0	0	0
17	1	1	0	0	4	2	0	0	0	0	1	0	0	96	96						0	0	0	1	0	0	0	0		0	0	0	0	0	1	0	0	1	1	1		4	5	6	0	0	0	0	0
34	1	1	1	0	4.5	2	1	0	0	0	0		0	126	91	24					0	0	0	0	1	0	0	0		0	0	0	0	0	0	1	0	1	1	1	1	4	5	6	0	0	0	0	0
15	2	1	2	0	1.5	2	0	0	1	0	0		0	115	86						0	0	0	1	0	0	0	0		0	0	0	0	0	0	1	0	1	1	1	0	4	5	6	0	0	0	0	0
38	2	1	1				0	0	1	0	0		0	122	80						0	0	0	1	0	0	0	0		0	0	0	0	0	0	1	0	1	1	1	0	4	5	6	0	0	0	0	0
40	2	1	1	0	2.5		0	1	0	0	0		0	101	81						0	0	0	1	0	0	0	0		0	0	0	0	0	0	1	0	1	1	1	0	4	5	6	0	0	0	0	0
71	1	1	2	1		2	1	0	1	0	0		0	129	102						0	0	0	0	0	0	0	0		0	0	0	0	0	0	1	0	1	1	1	0	4	5	6	0	0	0	0	0
27	1	1	1		4	2	0	0	0	0	1	0	0	137	120	18					0	0	0	0	1	0	0	0		0	0	0	0	0	0	1	0	1	1	1	1	4	5	6	0	0	0	0	0
40	2	1	1	0	3	1	1	0	0	0	0		0	110	96						0	0	0	1	0	0	0	0		0	0	0	0	0	0	1	0	1	1	1	0	4	5	6	0	0	0	0	0
29	2	1	2	0	4	2	1	0	1	0	0		0	148	105						0	0	0	1	0	0	0	0		0	0	0	0	0	0	1	0	1	1	1	0	4	5	6	0	0	0	0	0
28	1	1	1	0	4	2	0	1	0	0	0		0	134	86						0	0	0	1	0	0	0	0		1	0	0	0	0	1	0	0	1	1	1	0	4	5	6	0	0	0	0	0
39	1	1	1	0	8	1	1	0	1	0	0		0	127	85						0	0	0	1	0	0	0	0		0	0	0	0	0	0	1	0	1	1	1	0	4	5	6	0	0	0	0	0
25	1	1	2	0	2.5	2	1	0	0	0	0		0	156	71						0	0	1	0	0	0	0	0		0	0	0	0	0	0	1	0	1	1	1	1	4	5	6	0	0	0	0	0
31	1	1	1		6	1	0	0	0	1	0		0	139	96						0	0	0	0	0	0	0	0		1	0	0	0	0	0	1	0	1	1	1	1	4	5	6	0	0	0	0	0
19	1	0	2	1	12	0	1	0	0	0	0		0	132	75	18					0	0	0	1	0	0	0	0		0	0	0	0	0	0	1	0	1	1	1	1	4	5	6	0	0	0	0	0
38	1	1	2	0	4	2	0	0	0	0	0		0	100	80						0	0	0	1	0	0	0	0		0	0	0	0	0	1	0	0	1	1	1	0	4	5	6	0	0	0	0	0
69	2	1	2	0	108	0	0	0	0	1	0		0	144	80	20					0	0	1	0	0	0	0	0		0	0	0	0	0	1	0	0	1	1	1	0	4	5	6	0	0	0	0	0
73	1	1	2	1	100	0	1	0	0	0	0		0	149	84	20					0	0	1	0	0	0	0	0		0	0	1	0	0	1	0	0	1	1	1	1	4	5	6	0	0	0	0	0
26	2	1	0	0	108	2	0	0	0	0	1	0	0								0	0	0	1	0	0	0	0		0	0	0	0	0	1	0	0	1	1	1		4	5	6	0	0	0	0	0
51	1	1	2	0	14	2	0	1	0	0	0		0	157	80						0	0	0	1	0	0	0	0		0	0	0	0	0	1	0	0	1	1	1	0	4	5	6	0	0	0	0	0
6	1	1	1	0		1	0	0	1	0	0		0		114						0	0	0	0	1	0	0	0		0	0	0	0	0	0	1	0	1	1	1	1	4	5	6	0	0	0	0	0
78	2	1	2	0	3	0	0	0	0	0	1	0	0	147	80	22					0	0	0	1	0	0	0	0		0	0	0	0	0	1	0	0	1	1	1	1	4	5	6	0	0	0	0	0
21	1	1		0	5	3	0	0	1	0	0		0	123	80						0	0	0	1	0	0	0	0		0	0	0	0	0	1	0	0	1	1	1	0	4	5	6	0	0	0	0	0
29	2	1	1	0	3.5		0	0	1	0	0		0	134	98	24					0	0	1	0	0	0	0	0		0	0	0	0	0	0	1	0	1	1	1	1	4	5	6	0	0	0	0	0
38	1	1	1	0	4	1	1	0	0	0	0		0	131	91	24					0	0	0	0	1	0	0	0		0	0	0	0	0	0	1	0	1	1	1	1	4	5	6	0	0	0	0	0
2	2	1	1	0	3.5	0	0	0	1	0	0		0								0	0	1	0	0	0	0	0		0	0	0	0	0	0	1	0	1	1	1	0	4	5	6	0	0	0	0	0
6	2	1		0	3.5	1	0	0	1	0	0		0								0	0	1	0	0	0	0	0		0	0	0	0	0	1	0	0	1	1	1	1	4	5	6	0	0	0	0	0
38	2	1	2	0	8	2	0	0	1	0	0		0	140	80	20					0	0	0	1	0	0	0	0		0	0	0	0	0	1	0	0	1	1	1	1	4	5	6	1	0	0	0	0
20	2	1	0	0	8	2	0	0	0	0	1	0	0	90	101	30					0	0	0	1	0	0	0	0		0	0	0	0	0	1	0	0	1	1	1	0	4	5	6	0	0	0	0	0
26	1	1	0	0	8	2	0	0	0	0	1	0	0	96	100	28					0	0	0	1	0	0	0	0		1	0	0	0	0	1	0	0	1	1	1	1	4	5	6	1	0	0	0	0
17	1	1	1	0	1	2	1	0	1	0	0		0	135	71						0	0	0	1	0	0	0	0		0	0	0	0	0	0	1	0	1	1	1	1	4	5	6	0	0	0	0	0
32	2	1	2	0	2	2	0	0	1	0	0		0	110	80						0	0	0	1	0	0	0	0		0	0	0	0	0	1	0	0	1	1	1	0	4	5	6	0	0	0	0	0
29	1	1	0	0	8	2	0	0	0	0	1		0	96	100	28					0	0	0	1	0	0	0	0		1	0	0	0	0	1	0	0	1	1	1	1	4	5	6	0	0	0	0	0
26	2	1	1	0	3	2	0	0	1	0	0		0	131	100	28					0	0	0	1	0	0	0	0		0	0	0	0	0	1	0	0	1	1	1	1	4	5	6	0	0	0	0	0
30	2	1	1	0	5	1	1	0	0	0	0		0	116	72	24					0	0	0	0	1	0	0	0		0	0	0	0	0	0	1	0	1	1	1	1	4	5	6	0	0	0	0	0
40	1	1		0	2	1	1	0	0	0	0		0	110	86	24					0	0	0	1	0	0	0	0		0	0	0	0	0	0	1	0	1	1	1	0	4	5	6	0	0	0	0	0
40	1	1	2	0	3	2	0	0	0	1	0		1	86	120	10					0	0	0	1	0	0	0	0		0	0	0	0	0	0	0	0	1	2	1	1	1	2	2	1	0	0	0	0
11	2	1	0	0	8	2	0	0	0	0	1		0		131	32					0	0	0	1	0	0	0	0		1	0	0	0	0	1	0	0	1	1	1	1	4	5	6	0	0	0	0	0
23	1	1	1	0	8	2	0	0	1	0	0		0	96	105						0	0	0	1	0	0	0	0		0	0	0	0	0	1	0	0	1	1	1	1	4	5	6	0	0	0	0	0
2	2	1	1	0	8	98	0	0	1	0	0		0		114	26					0	0	0	1	0	0	0	0		0	0	0	0	0	0	1	0	1	1	1	0	4	5	6	0	0	0	0	0
29	2	1	1		10	2	1	0	1	0	0		0	132	112						0	0	0	1	0	0	0	0		0	0	0	0	0	0	0	0	1	1	1	1	1	2	2	0	0	0	0	0
22	1	1	1	0	12	2	0	0	1	0	0		0	92	110	28					0	0	0	1	0	0	0	0		1	0	0	0	0	1	0	0	1	1	1	1	4	5	6	0	0	0	0	0
47	1	1	1	0	4.5	1	0	0	0	0	0		0	128	75	19					0	0	0	1	0	0	0	0		0	0	0	0	0	0	1	0	1	1	1	1	4	5	6	0	0	0	0	0
21	1	1	1	0	0.5	2	0	0	1	0	0		0	125	59						1	0	0	0	0	0	0	0		0	0	0	0	0	0	1	0	1	1	1	0	4	5	6	0	0	0	0	0
3	1	1	0	0	8	0	0	0	0	0	1	0	0		138						1	0	0	0	0	0	0	0		0	0	0	0	0	1	0	0	1	1	1	1	4	5	6	0	0	0	0	0
41	2	1	1		6	2	1	1	1	0	0		0	112	70						0	0	0	0	0	0	0	0		0	0	0	0	0	0	1	0	1	1	1	1	4	5	6	0	0	0	0	0
51	1	1	1	0	6	2	1	0	1	0	0		0	156	77						0	0	0	1	0	0	0	0		0	0	0	0	0	0	1	0	1	1	1	1	4	5	6	0	0	0	0	0
40	1	1	2	0	3	2	0	0	1	0	0		0	130	80	22					0	0	0	1	0	0	0	0		0	0	0	0	0	1	0	0	1	1	1	1	4	5	6	0	0	0	0	0
39	1	0	2	1	100	1	1	0	0	0	0		0	140	110						0	0	0	0	0	0	1	0		0	0	0	0	0	1	0	0	1	1	1	1	4	5	6	0	0	0	0	0
39	1	1	0	1		1	1	0	0	0	0		0	127	66						0	0	0	0	0	0	1	0		0	0	0	0	0	0	1	0	1	1	1	0	4	5	6	0	0	0	0	0
46	2	1	1		10	2	1	0	1	0	0		0	107	82						0	0	0	1	0	0	0	0		0	0	0	0	0	0	1	0	1	1	1	0	4	5	6	0	0	0	0	0
49	1	1	2	1	10	0	1	0	0	0	0		0	144	95	20					0	0	0	1	0	0	0	0		1	0	0	0	0	0	1	0	1	1	1	1	4	5	6	0	0	0	0	0
43	1	1	2	0		2	1	0	1	0	0		0	155	98	18					0	0	0	1	0	0	0	0		0	0	0	0	0	0	1	0	1	1	1	0	4	5	6	0	0	0	0	0
23	1	1	1		7	2	1	1	0	1	0		0	124	60						0	0	0	0	1	0	0	0		0	0	0	0	0	0	1	0	1	1	1	1	4	5	6	0	0	0	0	0
22	1	1	2	0	7	2	1	0	0	1	0		0	148	67						0	0	0	0	1	0	0	0		0	0	0	0	0	0	1	0	1	1	1	1	4	5	6	0	0	0	0	0
34	2	1	1	0		2	0	0	1	0	0		0	110	123						0	0	0	1	0	0	0	0		0	0	0	0	0	0	1	0	1	1	1	0	4	5	6	0	0	0	0	0
30	1	1	2	1	4	3	1	0	1	0	0		0	136	85						0	0	0	1	0	0	0	0		0	0	0	0	0	0	1	0	1	1	1	0	4	5	6	0	0	0	0	0
34	2	1	1	0		3	0	0	1	0	0		0	107	100						0	0	1	0	0	0	0	0		0	0	0	0	0	0	1	0	1	1	1	0	4	5	6	0	0	0	0	0
24	1	1	1	0	5	2	0	0	1	0	0		0	145	101						0	0	1	0	0	0	0	0		0	0	0	0	0	0	1	0	1	1	1	0	4	5	6	0	0	0	0	0
21	1	0	0	0	8	2	0	0	1	0	0		0	110	94	25					0	0	0	0	1	0	0	0		1	0	0	0	0	1	0	0	1	1	1	1	4	5	6	1	0	0	0	0
44	1	1	2	0	4	2	0	1	0	0	0		0	157	81	20					0	0	0	1	0	0	0	0		0	0	0	0	0	1	0	0	1	1	1	0	4	5	6	0	0	0	0	0
50	1	1	2	0	40	0	1	0	0	0	0		0	163	67						0	0	0	1	0	0	0	0		0	0	0	0	0	0	1	0	1	1	1	1	4	5	6	0	0	0	0	0
36	1	1	1	0	40	1	1	0	0	0	0		0	163	67						0	0	0	1	0	0	0	0		0	0	0	0	0	0	1	0	1	1	1	1	4	5	6	0	0	0	0	0
49	1	1	2	1	6	2	1	0	1	0	0		0								0	0	0	1	0	0	0	0		0	0	0	0	0	0	1	0	1	1	1	1	4	5	6	0	0	0	0	0
33	1	1	1	0	7	3	0	0	1	0	0		0	140	96						0	0	0	1	0	0	0	0		0	0	0	0	0	0	0	0	1	1	1	1	4	5	6	0	0	0	0	0
32	1	1	1	0	8	2	0	0	1	0	0		0	138	80	20					0	0	0	1	0	0	0	0		0	0	0	0	0	1	0	0	1	1	1	1	4	5	6	0	0	0	0	0
14	1	1	1	0	2	2	0	0	0	0	0		0	105	71						0	0	0	0	0	0	0	0		0	0	0	0	0	0	1	0	1	1	1	1	4	5	6	0	0	0	0	0
34	1	1	2	0	1	3	0	0	1	0	0		0	118	98						0	0	1	0	0	0	0	0		0	0	0	0	0	0	1	0	1	1	1	1	4	5	6	0	0	0	0	0
24	2	1	1	0	8	2	0	0	0	0	0		0	100	70	20					0	0	0	1	0	0	0	0		0	0	0	0	0	1	0	0	1	1	1	0	4	5	6	0	0	0	0	0
40	1	1	2	0	4	2	0	0	1	0	0		0	130	80						0	0	0	1	0	0	0	0		0	0	0	0	0	1	0	0	1	1	1	0	4	5	6	0	0	0	0	0
28	1	1	1	0	8	1	0	0	1	0	0		0	138	111						0	0	0	1	0	0	0	0		0	0	0	0	0	0	1	0	1	1	1	1	4	5	6	0	0	0	0	0
2	2	0	0	0	6	0	0	0	1	0	0		0		120	30					0	0	0	0	1	0	0	0		1	0	0	0	0	1	0	0	1	1	1	0	4	5	6	1	0	0	0	0
20	1	1	1	0	8	2	0	0	0	1	0		0	130	82	22					0	0	0	0	1	0	0	0		0	0	0	0	0	1	0	0	1	1	1	1	4	5	6	0	0	0	0	0
70	1	1	2	1	4	2	1	0	1	0	0		0	128	92	18					0	0	1	0	0	0	0	0		0	0	0	0	0	0	1	0	1	1	1	1	4	5	6	0	0	0	0	0
45	2	1	1	0		2	0	0	1	0	0		0	128	80	16					0	0	0	0	1	0	0	0		0	0	0	0	0	0	1	0	1	1	1	1	4	5	6	0	0	0	0	0
26	1	1	1	0	12		0	0	0	0	0		0								0	0	1	0	0	0	0	0		0	0	0	0	0	1	0	0	1	1	1	0	4	5	6	0	0	0	0	0
37	1	1					0	0	0	0	0		0	110	82						0	0	1	0	0	0	0	0		0	0	0	0	0	1	0	0	1	1	1	0	4	5	6	0	0	0	0	0
47	1	1	0	0	10	3	0	0	1	0	0		0	128	106						0	0	1	0	0	0	0	0		0	0	0	0	0	0	1	0	1	1	1	0	4	5	6	0	0	0	0	0
26	1	1	0	0	12	2	0	0	1	0	0		0								0	0	1	0	0	0	0	0		0	0	0	0	0	1	0	0	1	1	1	0	4	5	6	0	0	0	0	0
47	1	1	0		10	3	0	0	1	0	0		0	128	106						0	0	0	0	0	0	0	0		0	0	0	0	0	0	1	0	1	1	1	0	4	5	6	0	0	0	0	0
37	1	1	0	0	12	99	0	0	1	0	0		0	110	82						0	0	1	0	0	0	0	0			0	0	0	0	1	0	0	1	1	1	0	4	5	6	0	0	0	0	0
48	1	1	0	0	12	3	0	0	1	0	0		0								0	0	1	0	0	0	0	0		0	0	0	0	0	1	0	0	1	1	1	0	4	5	6	0	0	0	0	0
6	1	1	1	0		1	0	1	0	0	0		0								0	0	0	1	0	0	0	0		0	0	0	0	0	0	1	0	1	1	1	1	4	5	6	0	0	0	0	0
48	1	1			12	3	0	0	0	0	0		0								0	0	1	0	0	0	0	0		0	0	0	0	0	1	0	0	1	1	1	0	4	5	6	0	0	0	0	0
42	1	1	2	0	4	2	0	0	1	0	0		0	141	88	20					0	0	0	1	0	0	0	0		0	0	0	0	0	1	0	0	1	1	1	1	4	5	6	0	0	0	0	0
12	1	1	1	0	8.5	2	0	0	1	0	0		0	110	90						0	0	0	0	0	0	0	0		0	0	0	0	0	0	1	0	1	1	1	1	4	5	6	0	0	0	0	0
23	2	1	1	0	3	3	1	0	1	0	0		0	135	65						0	0	0	0	1	0	0	0		0	0	0	0	0	0	1	0	1	1	1	0	4	5	6	0	0	0	0	0
9	2	1	1	0		1	0	0	1	0	0		0		90						0	0	0	1	0	0	0	0		0	0	0	0	0	0	1	0	1	1	1	0	4	5	6	0	0	0	0	0
45	1	1	1	0	3	1	1	0	0	0	0		0	133							0	0	0	0	1	0	0	0		0	0	0	0	0	0	1	0	1	1	1	1	4	5	6	0	0	0	0	0
34	1	1	1	0	20	3	0	0	1	0	0		0	128	94						0	0	0	0	0	0	1	0		0	0	0	0	0	0	1	0	1	1	1	0	4	5	6	0	0	0	0	0
27	2	1	1	0	3	2	0	0	1	0	0		0	134	71						0	0	0	0	1	0	0	0		0	0	0	0	0	0	1	0	1	1	1	1	4	5	6	0	0	0	0	0
6	2	1		0	1	1	0	1	0	0	0		0			18					0	0	0	0	1	0	0	0		0	0	0	0	0	0	1	0	1	1	1	1	4	5	6	0	0	0	0	0
25	2	1				3	0	0	0	0	0		0	173	94	18					0	0	1	0	0	0	0	0		0	0	0	0	0	0	1	0	1	1	1	0	4	5	6	0	0	0	0	0
43	1	1			4	2	0	0	1	0	0										0	0	0	1	0	0	0	0		0	0	0	0	0	0	0	0	1	1	1	0	4	5	6	0	0	0	0	0
32	1	1	1	0	4	0	0	0	0	1	0		0	150	110	24					0	0	0	1	0	0	0	0		0	0	0	0	0	1	0	0	1	1	1	1	4	5	6	0	0	0	0	0
4	2	1	1	0	1	1	1	0	0	0	0		0								0	0	0	0	0	0	0	0		0	0	0	0	0	0	1	0	1	1	1	0	4	5	6	0	0	0	0	0
25	1	1	1	0		3	0	0	1	0	0		0	111	96						0	0	0	0	1	0	0	0		0	0	0	0	0	0	1	0	1	1	1	1	4	5	6	0	0	0	0	0
17	1	1	1	0	3	2	0	0	0	1	0		0	130	81	20					0	0	0	1	0	0	0	0		0	0	0	0	0	1	0	0	1	1	1	1	4	5	6	0	0	0	0	0
12	1	1	0	0	3	2	0	0	1	0	0		0		97	17					0	0	0	1	0	0	0	0		0	0	0	0	0	0	1	0	1	1	1	0	4	5	6	0	0	0	0	0
12	1	1	0	0	3	2	0	0	1	0	0		0		97	17					0	0	0	1	0	0	0	0		0	0	0	0	0	0	1	0	1	1	1	1	4	5	6	0	0	0	0	0
43	2	1	2	1	1	2	1	0	1	0	0		0	128	82	18					0	0	0	1	0	0	0	0		0	0	0	0	0	0	1	0	1	1	1	1	4	5	6	0	0	0	0	0
49	2	1	1	0	1.5		0	0	1	0	0		0	201	111	22					0	0	0	0	1	0	0	0		0	0	0	0	0	1	0	0	1	1	1	1	4	5	6	0	0	0	0	0
47	1	1	2	0		1	1	0	0	0	0		0	119	80						0	0	0	0	1	0	0	0		0	0	0	0	0	0	1	0	1	1	1	1	4	5	6	0	0	0	0	0
34	1	1	1	0		2	0	0	0	0	0		0	142	76						0	0	0	1	0	0	0	0		0	0	0	0	0	0	1	0	1	1	1	0	4	5	6	0	0	0	0	0
13	1	1	2	1	11	1	1	0	0	0	0		0	121	99	22					0	0	0	1	0	0	0	0		0	0	0	0	0	0	1	0	1	1	1	0	4	5	6	0	0	0	0	0
30	1		1	0	6	3	0	0	1	0	0		0	143	102	18					0	0	0	0	1	0	0	0		0	0	0	0	0	0	1	0	1	1	1	1	4	5	6	0	0	0	0	0
24	2		1	0	7	3	0	0	1	0	0		0	138	104	18					0	0	0	1	0	0	0	0		0	0	0	0	0	0	1	0	1	1	1	0	4	5	6	0	0	0	0	0
36	1	1	1	0	4	2	0	0	0	1	0		0	134	80						0	0	0	1	0	0	0	0		0	0	0	0	0	1	0	0	1	1	1	0	4	5	6	0	0	0	0	0
23	1	1		0	4	2	0	1	0	0	0		0	115	85						0	0	0	1	0	0	0	0		0	0	0	0	0	0	1	0	1	1	1	0	4	5	6	0	0	0	0	0
1.8	2	1	1	0		0	0	0	1	0	0		0			22					0	0	0	1	0	0	0	0		0	0	0	0	0	0	1	0	1	1	1	0	4	5	6	0	0	0	0	0
24	1	1	1	0	4.5	2	0	0	0	1	0		0	111	98	18					0	0	0	1	0	0	0	0		0	0	0	0	0	0	1	0	1	1	1	1	4	5	6	0	0	0	0	0
3	2	1	0	0	8	0	0	0	0	0	1	0	0		134	28					0	0	0	1	0	0	0	0		0	0	0	0	0	1	0	0	1	1	1	0	4	5	6	1	0	0	0	0
48	1	1	2	0	4	2	0	0	0	1	0		0	107	80						0	0	0	1	0	0	0	0		0	0	0	0	0	1	0	0	1	1	1	1	4	5	6	0	0	0	0	0
26	1	1	1	0	3.5	1	0	0	1	0	0		0	138	92	26					0	0	0	1	0	0	0	0		0	0	0	0	0	0	1	0	1	1	1	1	4	5	6	0	0	0	0	0
25	1	1	0	0	9	2	0	0	0	0	1	0	0	100	67	22					0	0	0	1	0	0	0	0		0	0	0	0	0	1	0	0	1	1	1	0	4	5	6	1	0	0	0	0
25	1	1	1	0	3	2	0	0	0	1	0		0	96	80	18					0	0	0	1	0	0	0	0		1	0	0	0	0	1	0	0	1	1	1	1	4	5	6	0	0	0	0	0
36	1	1	1	0	1	3	0	0	1	0	0			121	30						0	0	0	0	1	0	0	0		0	0	0	0	0	0	1	0	1	1	1	0	4	5	6	0	0	0	0	0
23	1	1			4		0	0	0	0	1	0	0	135	106	18					0	0	0	0	1	0	0	0		0	0	0	0	0	0	1	0	1	1	1	1	4	1	6	0	0	0	0	0
21	2	1	0	0	3	1	0	1	0	0	0		0								0	0	0	1	0	0	0	0		0	0	0	0	0	1	0	0	1	1	1	0	4	5	6	0	0	0	0	0
31	1	1	1	0	3	2	0	1	0	0	0		0	98	100						0	0	1	0	0	0	0	0		0	0	0	0	0	1	0	0	1	1	1	1	4	5	6	0	0	0	0	0
34	1	1	1	0	3	2	0	1	0	0	0		0								0	0	0	1	0	0	0	0		0	0	0	0	0	0	0	0	1	1	1	1	4	5	6	1	0	0	0	0
19	1	1	1	0	8	2	0	0	0	0	1	0	0	96	103	24					0	0	1	0	0	0	0	0		0	0	0	0	0	1	0	0	1	1	1	1	4	5	6	0	0	0	0	0
22	1	1	1	0	4	2	0	0	0	1	0		0	100	72						0	0	0	1	0	0	0	0		0	0	0	0	0	1	0	0	1	1	1	0	4	5	6	1	0	0	0	0
53	1	1	1	0	2	2	0	0	1	0	0		0	148	83						0	0	0	1	0	0	0	0		0	0	0	0	0	1	0	0	1	1	1	1	4	5	6	0	0	0	0	0
25	2	1	1	0	5	1	1	1	0	0	0		0	135	90	20					0	0	1	0	0	0	0	0		0	0	0	0	0	0	1	0	1	1	1	1	4	5	6	0	0	0	0	0
43	1	1	2	0	9	1	0	0	0	1	0		0	98	50						0	0	0	1	0	0	0	0		0	0	0	0	0	1	0	0	1	1	1	0	4	5	6	0	0	0	0	0
1.5	2	1	1	0	0.5	0	0	0	0	1	0		0								0	0	0	0	1	0	0	0		0	0	0	0	0	1	0	0	1	1	1	0	4	5	6	0	0	0	0	0
27	1	0	2	1	10	1	1	0	0	0	0		0	128	98						0	0	0	1	0	0	0	0		0	0	0	0	0	1	0	0	1	1	1	1	4	5	6	0	0	0	0	0
37	2	0	2	1	15	0	1	0	0	0	0		0	130	80						0	0	0	1	0	0	0	0		1	0	0	0	0	1	0	0	1	1	1	1	4	5	6	0	0	0	0	0
28	1	1	1	0	10	0	0	0	0	0	1	0	0	96	98	28					0	0	0	1	0	0	0	0		1	0	0	0	0	0	0	0	1	1	1	1	4	5	6	0	0	0	0	0
9	1	1	1	0	5	1	1	0	0	0	0		0								0	0	1	0	0	0	0	0		0	0	0	0	0	0	1	0	1	1	1	0	4	5	6	0	0	0	0	0
12	1	1	1	0	2.5	2	0	0	0	0	0		0	124	97	21					0	0	0	0	0	0	0	0		0	0	0	0	0	0	1	0	1	1	1	1	4	5	6	0	0	0	0	0
29	1	1	2	0	3	3	0	0	0	0	0		0	131	61						0	0	0	1	0	0	0	0		0	0	0	0	0	1	0	0	1	1	1	0	4	5	6	0	0	0	0	0
9	1	1	1	0	0.5	1	0	0	1	0	0		0								0	0	0	0	1	0	0	0		0	0	0	0	0	0	1	0	1	1	1	1	4	5	6	0	0	0	0	0
33	1	1	1	0	4	2	0	0	1	0	0		0	130	70						0	0	0	0	1	0	0	0		0	0	0	0	0	0	1	0	1	1	0	1	4	5	6	0	0	0	0	0
59	1	1	2	0	6	2	0	1	0	0	0		0	151	90						0	0	1	0	0	0	0	0		0	0	0	0	0	1	0	0	1	1	1	1	4	5	6	0	0	0	0	0
4	1	1	1	0	5	1	0	0	1	0	0		0								0	0	0	1	0	0	0	0		0	0	0	0	0	0	1	0	1	1	1	0	4	5	6	0	0	0	0	0
0.5	2	1	1	0	30	0	0	0	1	0	0		0		91						0	0	0	1	0	0	0	0		0	0	0	0	0	0	1	0	1	1	1	0	4	5	6	0	0	0	0	0
25	2	1	1	0		2	0	0	1	0	0		0	138	37						0	0	0	1	0	0	0	0		0	0	0	0	0	0	1	0	1	1	1	0	4	5	6	0	0	0	0	0
0.5	2	1	1	0	15	0	0	0	0	0	0		0		112						0	0	0	1	0	0	0	0		0	0	0	0	0	0	1	0	1	1	1	0	4	5	6	0	0	0	0	0
15	1	1	1		2.5	2	0	0	1	0	0		0	135	85						0	0	0	0	1	0	0	0		0	0	0	0	0	0	1	0	1	1	1	1	4	5	6	0	0	0	0	0
30	2	1	1	0	3	1	0	0	0	1	0		0								0	0	0	0	0	1	0	0		0	0	0	0	0	1	0	0	1	1	1	0	4	5	6	0	0	0	0	0
25	1	1	1	0	2	2	0	0	1	0	0		0	140	102	18					0	0	0	0	1	0	0	0		0	0	0	0	0	0	1	0	1	1	1	1	4	5	6	0	0	0	0	0
35	1	0	2	1	7	2	1	0	1	0	0		0	130	82	23					0	0	1	0	0	0	0	0		1	0	0	0	0	1	0	0	1	1	1	1	4	5	6	1	0	0	0	0
24	2	0	0	0	7	2	0	0	1	0	0		0	110	84	26					0	0	1	0	0	0	0	0		1	0	0	0	0	1	0	0	1	1	1	1	4	5	6	1	0	0	0	0
35	1	0		1	7	2	0	0	1	0	0		0	120	76	21					0	0	1	0	0	0	0	0		1	0	0	0	0	1	0	0	1	1	1	1	4	5	6	1	0	0	0	0
36	1	0	0	1	7	2	1	0	1	0	0		0	120	83	23					0	0	1	0	0	0	0	0		1	0	0	0	0	1	0	0	1	1	1	1	4	5	6	1	0	0	0	0
25	1	1	1	0	9	2	0	0	1	0	0		0	111	74						0	0	0	1	0	0	0	0		0	0	0	0	0	0	1	0	1	1	1	1	4	5	6	0	0	0	0	0
70	2	1	2	1	4	0	1	0	0	0	0		0	158	68						0	0	1	0	0	0	0	0		0	0	0	0	0	1	0	0	1	1	1	0	4	5	6	0	0	0	0	0
27	1	1	1	0	9	1	0	0	1	0	0		0								0	0	0	1	0	0	0	0		0	0	0	0	0	1	0	0	1	1	1	1	4	5	6	0	0	0	0	0
24	1	1	2	1	8	2	1	0	0	0	0		0	110	88						0	0	0	1	0	0	0	0		0	0	0	0	0	0	1	0	1	1	1	1	4	5	6	0	0	0	0	0
24	1	1	2	0	4	1	1	0	0	0	0		0	118	95						0	0	0	1	0	0	0	0		0	0	0	0	0	1	0	0	1	1	1	1	4	5	6	0	0	0	0	0
21	1	1	2	1	15	1	1	0	0	0	0		0	132	100						0	0	0	1	0	0	0	0		0	0	0	0	0	1	0	0	1	1	1	1	4	5	6	0	0	0	0	0
70	2	1	2	1	7	0	1	0	0	0	0		0	130	116	19					0	0	0	1	0	0	0	0		0	0	0	0	0	0	1	0	1	1	1	1	4	5	6	0	0	0	0	0
49	2	1	2	0	4	1	1	0	0	0	0		0	147	69	22					0	0	0	1	0	0	0	0		0	0	0	0	0	1	0	0	1	1	1	1	4	5	6	0	0	0	0	0
36	1	0	2	1	23	2	0	0	1	0	0		0	155	90	24					0	0	1	0	0	0	0	0		1	0	0	0	0	1	0	0	1	1	1	1	4	5	6	1	0	0	0	0
43	1	1	2	1	6.5		0	0	0	0	0		0	109	58	18					0	0	0	1	0	0	0	0		0	0	0	0	0	0	1	0	1	1	1	1	4	5	6	0	0	0	0	0
43	1	1	2	1	6.5		1	0	0	0	0		0	109	58	18					0	0	0	1	0	0	0	0		0	0	0	0	0	0	1	0	1	1	1	1	4	5	6	0	0	0	0	0
57	2	1	2	0	8	0	1	0	0	0	0		0	137	65	20					0	0	0	1	0	0	0	0		0	0	0	0	0	1	0	0	1	1	1	0	4	5	6	0	0	0	0	0
57	2	1	2	0	8	0	1	0	0	0	0		0	137	65	20					0	0	0	1	0	0	0	0		0	0	0	0	0	1	0	0	1	1	1	0	4	5	6	0	0	0	0	0
32	1	1	1	0	3	1	1	0	0	0	0		0								0	0	0	0	1	0	0	0		0	0	0	0	0	0	1	0	1	1	1	1	4	5	6	0	0	0	0	0
11	1	1	2	0		2	0	0	1	0	0		0	109	113						0	0	1	0	0	0	0	0		0	0	0	0	0	0	1	0	1	1	1	0	4	5	6	0	0	0	0	0
6	1	1	1	0	6	2	0	0	1	0	0		0	128	86						0	0	0	1	0	0	0	0		0	0	0	0	0	0	1	0	1	1	1	0	4	5	6	0	0	0	0	0
26	2	1	1	0	6	2	1	0	1	0	0		0								0	0	0	0	1	0	0	0		0	0	0	0	0	0	1	0	1	1	1	1	4	5	6	0	0	0	0	0
15	2	1	2	1		2	1	0	0	0	0		0	109	122						0	0	0	1	0	0	0	0		0	0	0	0	0	0	1	0	1	1	1	0	4	5	6	0	0	0	0	0
19	1	1	2	1	7	0	1	0	0	0	0		0	106	89						0	0	0	0	1	0	0	0		0	0	0	0	0	0	1	0	1	1	1	0	4	5	6	0	0	0	0	0
50	2	1	1	0	20	1	1	0	0	0	0		0	163	79						0	0	0	1	0	0	0	0		1	0	0	0	0	0	1	0	1	1	1	0	4	5	6	0	0	0	0	0
50	2	1	1	0	20	1	1	0	0	0	0		0	163	79						0	0	0	1	0	0	0	0		1	0	0	0	0	0	1	0	1	1	1	0	4	5	6	0	0	0	0	0
	2	1	1	0			0	0	0	0	0		0								0	0	0	1	0	0	0	0		0	0	0	0	0	0	1	0	1	1	1	1	4	5	6	0	0	0	0	0
37	1	1	1	0	6	2	0	0	1	0	0		0	137	63	18					0	0	1	0	0	0	0	0		0	0	0	0	0	0	1	0	1	1	1	1	4	5	6	0	0	0	0	0
37	1	1	1	0	6	2	0	0	1	0	0		0	137	63	18					0	0	1	0	0	0	0	0		0	0	0	0	0	0	1	0	1	1	1	1	4	5	6	0	0	0	0	0
50	2	1	2	0	4	1	1	0	0	0	0		0	149	90	24					0	0	0	1	0	0	0	0		0	0	0	0	0	1	0	0	1	1	1	1	4	5	6	0	0	0	0	0
23	2	1	1	0	4	3	0	0	1	0	0		0	106	79						0	0	0	0	0	0	1	0		0	0	0	0	0	0	1	0	1	1	1	0	4	5	6	0	0	0	0	0
32	1	1	1	0	3	2	0	0	1	0	0		0	130	100	28					0	0	1	0	0	0	0	0		0	0	0	0	0	1	0	0	1	1	1	0	4	5	6	0	0	0	0	0
40	1	1	1	0	3	1	0	0	1	0	0		0	130	64	18					0	0	0	0	1	0	0	0		0	0	0	0	0	1	0	0	1	1	1	1	4	5	6	0	0	0	0	0
37	1	1	1	0	1		0	0	0	0	0		0	114	95						0	0	0	0	1	0	0	0		0	0	0	0	0	0	1	0	1	1	1	0	4	5	6	0	0	0	0	0
38	1	1	1	0	5	3	0	0	1	0	0		0	177	93						0	0	1	0	0	0	0	0		1	0	0	0	0	0	1	0	1	1	1	1	4	5	6	0	0	0	0	0
29	1	1	1	0	3	1	0	0	0	1	0		0	126	86	20					0	0	0	0	1	0	0	0		0	0	0	0	0	0	1	0	1	1	1	1	4	5	6	0	0	0	0	0
29	1	1	1	0	3	1	0	0	0	1	0		0	126	86	20					0	0	0	0	1	0	0	0		0	0	0	0	0	0	1	0	1	1	1	1	4	5	6	0	0	0	0	0
12	2	1	0	0		2	0	0	0	0	0		0	99	112						0	0	0	0	1	0	0	0		1	0	0	0	0	0	1	0	1	1	1	1	4	5	6	0	0	0	0	0
12	2	1				2	0	0	0	0	0		0	99	112						0	0	0	0	1	0	0	0		1	0	0	0	0	0	1	0	1	1	1	1	4	5	6	0	0	0	0	0
24	1	1	2	1		2	1	0	0	0	0		0	125	75	17					0	0	0	1	0	0	0	0		0	0	0	0	0	0	1	0	1	1	1	0	4	5	6	0	0	0	0	0
23	2	1	1	0	8	2	0	0	1	0	0		0	118	101	17					0	0	0	0	1	0	0	0		0	0	0	0	0	0	1	0	1	1	1	1	4	5	6	0	0	0	0	0
5	2	1	0	0	10	1	0	0	0	0	1	0	0		167	26					0	0	0	1	0	0	0	0		0	0	0	0	0	1	0	0	1	1	1	0	4	5	6	0	0	0	0	0
22	1	1			5	3	1	0	1	0	0		0	111	92	18					0	0	0	0	1	0	0	0		0	0	0	0	0	0	1	0	1	1	1	1	4	5	6	0	0	0	0	0
30	2	0	2	0	18	2	1	0	1	0	0		0	110	79	22					0	0	0	0	0	0	1	0		1	0	0	0	0	1	0	0	1	1	1	1	4	5	6	1	0	0	0	0
40	2	1	1	1	2.5	3	1	0	1	0	0		0	141	103	18					0	0	0	0	1	0	0	0		0	0	0	0	0	0	1	0	1	1	1	1	4	5	6	0	0	0	0	0
74	1	1	2	1	5	1	1	0	0	0	0		0	182	65						0	0	0	1	0	0	0	0		0	0	0	0	0	0	1	0	1	1	1	1	4	5	6	0	0	0	0	0
65	1	1	2	0	8	0	0	0	0	0	0		0	167	101	28					0	0	0	1	0	0	0	0		1	0	0	0	0	1	0	0	1	1	1	1	4	5	6	0	0	0	0	0
20	1	1	0	0	8	2	0	0	0	0	1	0	0	121	100	28					0	0	0	1	0	0	0	0		0	0	0	0	0	1	0	0	1	1	1	1	4	5	6	0	0	0	0	0
32	1	1	1		2.5		0	0	1	0	0		0	156	70	18					0	0	0	0	1	0	0	0		0	0	0	0	0	0	1	0	1	1	1	1	4	5	6	0	0	0	0	0
42	1	1	1		8	2	1	0	1	0	0		0	128	110	20					0	0	0	0	1	0	0	0		0	0	0	0	0	0	0	0	1	1	1	0	4	5	6	0	0	0	0	0
30	1	1	1		4	2	0	0	1	0	0		0	111	74						0	0	0	1	0	0	0	0		0	0	0	0	0	1	0	0	1	1	1	1	4	5	6	0	0	0	0	0
28	2	1	1	0	8	2	0	0	1	0	0		0	96	105						0	0	0	1	0	0	0	0		0	0	0	0	0	1	0	0	1	1	1	0	4	5	6	0	0	0	0	0
52	1	0	2	1	17	2	1	0	1	0	0		0	150	81	21					0	0	0	0	0	0	1	0		1	0	0	0	0	1	0	0	1	1	1	1	4	5	6	1	0	0	0	0
19	1	1	0	0	8	3	0	0	1	0	0		0	120	86						0	0	0	1	0	0	0	0		0	0	0	0	0	1	0	0	1	1	1	1	4	5	6	0	0	0	0	0
25	2	1	1	0	6	2	0	0	1	0	0		0	133	80						0	0	0	1	0	0	0	0		0	0	0	0	0	1	0	0	1	1	1	1	4	5	6	0	0	0	0	0
33	1	1	2	0	8	2	0	1	0	0	0		0								0	0	0	1	0	0	0	0		0	0	0	0	0	1	0	0	1	1	1	1	4	5	6	0	0	0	0	0
39	1	1	1	0	4	1	1	0	0	0	0		0	118	77	18					0	0	0	0	0	0	0	0		0	0	0	0	0	0	1	0	1	1	1	1	4	5	6	0	0	0	0	0
17	2	1	0	0	8	3	0	0	1	0	0		0	140	100	22					0	0	0	1	0	0	0	0		0	0	0	0	0	1	0	0	1	1	1	1	4	5	6	0	0	0	0	0
39	1	1	2	0	6	2	0	0	0	1	0		0	120	80						0	0	0	1	0	0	0	0		0	0	0	0	0	1	0	0	1	1	1	1	4	5	6	1	0	0	0	0
32	1	1	1	0	3	2	0	0	0	1	0		0	90	80						0	0	0	1	0	0	0	0		0	0	0	0	0	1	0	0	1	1	1	0	4	5	6	0	0	0	0	0
2	2	1	0	0	9	0	0	0	0	0	1	0	0		160	38					0	0	0	0	1	0	0	0		1	0	0	0	0	0	0	0	1	1	1	0	4	5	6	0	0	0	0	0
28	1	1	1	0	6		0	0	1	0	0		0	145	114	24					0	0	0	1	0	0	0	0		0	0	0	0	0	0	1	0	1	1	1	1	4	5	6	0	0	0	0	0
33	1	0	2	1	17	2	1	0	1	0	0		0	130	75	21					0	0	0	0	0	0	1	0		1	0	0	0	0	1	0	0	1	1	1	1	4	5	6	1	0	0	0	0
2	2	0	0	0	17	0	1	0	1	0	0		0	0	118	32					0	0	0	0	0	0	1	0		1	0	0	0	0	1	0	0	1	1	1	1	4	5	6	1	0	0	0	0
31	1	1	1	0	6	1	0	0	0	1	0		0	99	68						0	0	0	1	0	0	0	0		0	0	0	0	0	1	0	0	1	1	1	1	4	5	6	0	0	0	0	0
32	1	1	2	0	3.5	1	1	0	1	0	0		0	97	64	18					0	0	1	0	0	0	0	0		0	0	0	0	0	0	1	0	1	1	1	1	4	5	6	0	0	0	0	0
28	1	1	1	0	6	2	0	0	0	1	0		0	98	71	22					0	0	0	1	0	0	0	0		1	0	0	0	0	1	0	0	1	1	1	1	4	5	6	0	0	0	0	0
17	2	1	2	0	5	2	0	0	0	0	0		0	107	86	24					0	0	0	0	1	0	0	0		0	0	0	0	0	0	1	0	1	1	1	1	4	5	6	0	0	0	0	0
9	1	0	2	1	70	1	1	0	0	0	0		0								0	0	0	1	0	0	0	0		0	0	0	0	0	1	0	0	1	1	1	1	4	5	6	0	0	0	0	0
30	1	1	1	0		2	0	0	1	0	0		0	132	18	17					0	0	0	1	0	0	0	0		0	0	0	0	0	0	1	0	1	1	1	1	4	5	6	0	0	0	0	0
7	2	1		0	1	1	0	0	1	0	0		0		92	20					0	0	0	1	0	0	0	0		0	0	0	0	0	0	1	0	1	1	1	1	4	5	6	0	0	0	0	0
25	2	1	2	0	6.5	2	1	0	1	0	0		0	121	87						0	0	0	1	0	0	0	0		0	0	0	0	0	0	1	0	1	1	1	0	4	5	6	0	0	0	0	0
30	2	1	1	0	4		0	0	1	0	0		0	113	94	18					0	0	0	1	0	0	0	0		0	0	0	0	0	0	1	0	1	1	1	1	4	5	6	0	0	0	0	0
22	1	1	1	0	8	0	0	0	0	1	0		0	157	100	20					0	0	0	1	0	0	0	0		0	0	0	0	0	1	0	0	1	1	1	1	4	5	6	1	0	0	0	0
38	1	1	2	0	8	2	0	0	1	0	0		0	106	82						0	0	0	1	0	0	0	0		0	0	0	0	0	1	0	0	1	1	1	0	4	5	6	1	0	0	0	0
47	2	1	2	0	4	0	0	0	1	0	0		0	147	80	28					0	0	1	0	0	0	0	0		0	0	0	0	0	1	0	0	1	1	1	1	4	5	6	1	0	0	0	0
32	2	1	1	0			0	0	0	0	0		0	125	122						0	0	0	0	1	0	0	0		0	0	0	0	0	0	1	0	1	1	1	1	4	5	6	0	0	0	0	0
21	1	1	1	0	8	1	0	0	0	1	0		0	147	120						0	0	1	0	0	0	0	0		0	0	1	0	0	1	0	0	1	1	1	1	4	5	6	1	0	0	0	0
21	1	1					0	0	0	0	0		0	130							0	0	0	0	1	0	0	0		0	0	0	0	0	0	1	0	1	1	1	1	4	5	6	0	0	0	0	0
24	1	1	1	0	8	2	0	0	0	0	1	0	0	140	100						0	0	0	1	0	0	0	0		0	0	0	0	0	1	0	0	1	1	1	1	4	5	6	0	0	0	0	0
49	2	1	1	0	1	1	1	0	1	0	0		0	167	65						0	0	0	0	1	0	0	0		0	0	0	0	0	0	1	0	1	1	1	0	4	5	6	0	0	0	0	0
34	2	1		0	3.5	2	0	1	0	0	0		0	100	96						0	0	0	1	0	0	0	0		0	0	0	0	0	0	1	0	1	1	1	0	4	5	6	0	0	0	0	0
49	2	1	1	0	1	2	1	0	1	0	0		0	138	88						0	0	0	0	1	0	0	0		1	0	0	0	0	0	1	0	1	1	1	0	4	5	6	0	0	0	0	0
59	1	1	2	0	10	0	0	0	1	0	0		0	149	99						0	0	1	0	0	0	0	0		0	0	0	0	0	1	0	0	1	1	1	0	4	5	6	0	0	0	0	0
20	1	1		0	90	3	1	0	1	0	0		0	110	75	18					0	0	0	0	0	0	1	0		0	0	0	0	0	1	0	0	1	1	1	0	4	5	6	0	0	0	0	0
22	1	1	2		5	2	1	0	0	1	0		0	128	85						0	0	0	1	0	0	0	0		0	0	0	0	0	0	1	0	1	1	1	1	4	5	6	0	0	0	0	0
24	1	1	2	0	9	3	0	1	1	1	0		0	126	96						0	0	0	0	1	0	0	0		0	0	0	0	0	0	1	0	1	1	1	1	4	5	6	0	0	0	0	0
5	2	1	0	0	9	1	0	0	0	0	1	0	0		132	28					0	0	0	1	0	0	0	0		1	0	0	0	0	1	0	0	1	1	1	1	4	5	6	0	0	0	0	0
22	1	1	1	0	4.5	2	1	0	1	0	0		0	129	101						0	0	0	0	1	0	0	0		0	0	0	0	0	0	1	0	1	1	1	1	4	5	6	0	0	0	0	0
20	2	1	0	0	3	2	0	0	0	1	0		0	137	100	30					0	0	0	1	0	0	0	0		0	0	0	0	0	1	0	0	1	1	1	1	4	5	6	1	0	0	0	0
20	1	1	2	1	5	2	1	0	0	1	0		0	129							0	0	0	0	1	0	0	0		0	0	0	0	0	0	1	0	1	1	1	0	4	5	6	0	0	0	0	0
37	1	1	2	0	2	2	0	0	0	1	0		0								0	0	0	0	0	0	0	0		0	0	0	0	0	1	0	0	1	1	1	1	4	5	6	0	0	0	0	0
64	1	0	2	1	90	1	1	0	1	0	0		0	122	84						0	0	1	0	0	0	0	0		0	0	0	0	0	1	0	0	1	1	1	1	4	5	6	0	0	0	0	0
4	1	0	1	1	280	1	1	0	0	0	0		0								0	0	0	0	0	0	1	0		0	0	0	0	0	1	0	0								0	0	0	0	0
4	1	0	1	0	280	1	0	0	1	0	0		0								0	0	0	0	0	0	1	0		0	0	1	0	0	1	0	0	1	1	1	1	4	5	6	0	0	0	0	0
4	1	1	1	0	280	1	0	0	1	0	0		0								0	0	0	0	0	0	1	0		0	0	0	0	0	1	0	0								0	0	0	0	0
40	1	1	2	0	5	3	1	0	1	0	0		0	137	114						0	0	0	0	0	0	0	0		0	0	0	0	0	0	1	0	1	1	1	0	4	5	6	0	0	0	0	0
37	1	0	2	1	23	2	0	0	1	1	0		0	140	69	20					0	0	0	0	0	0	1	0		1	0	0	0	0	1	0	0	1	1	1	1	4	5	6	1	0	0	0	0
27	1	1	0	0	8	1	0	0	0	1	0		0	100	100	23					0	0	0	1	0	0	0	0		0	0	0	0	0	1	0	0	1	1	1	0	4	5	6	0	0	0	0	0
29	1	1	1	0	4	2	0	0	1	0	0		0	117	77						0	0	0	0	1	0	0	0		0	0	0	0	0	0	1	0	1	1	1	1	4	5	6	0	0	0	0	0
24	1	1	1	0		1	0	0	1	0	0		0	114	86						0	0	0	1	0	0	0	0		0	0	0	0	0	0	1	0	1	1	1	0	4	5	6	0	0	0	0	0
47	2	0	2	1	16	2	0	0	1	1	0		0	110	74	22					0	0	1	0	0	0	0	0		1	0	0	0	0	1	0	0	1	1	1	0	4	5	6	1	0	0	0	0
30	2	1	1	0	8	2	0	0	1	0	0		0	96	110						0	0	0	1	0	0	0	0		0	0	0	0	0	0	1	0	1	1	0	1	4	5	6	0	0	0	0	0
27	1	1	0	0	4	1	0	0	0	0	1	0	0								0	0	0	1	0	0	0	0		0	0	0	0	0	0	0	0	1	1	1	0	4	5	6	0	0	0	0	0
32	2	1	1	0			0	0	0	0	0		0	129	105						0	0	0	0	1	0	0	0		0	0	0	0	0	0	1	0	1	1	1	1	4	5	6	0	0	0	0	0
18	1	1	0	0	6	2	0	0	0	1	0		0	96	78	22					0	0	0	1	0	0	0	0		0	0	0	0	0	1	0	0	1	1	1	0	4	5	6	0	0	0	0	0
40	1	1	2	0	8	1	0	0	0	1	0		0	151	81	22					0	0	0	1	0	0	0	0		0	0	0	0	0	1	0	0	1	1	1	1	4	5	6	0	0	0	0	0
28	1	1	1	0	4	0	0	1	0	0	0		0	99	65						0	0	0	1	0	0	0	0		0	0	0	0	0	1	0	0	1	1	1	1	4	5	6	0	0	0	0	0
31	1	1	2	1		3	1	0	0	0	0		0	143	108						0	0	0	0	1	0	0	0		0	0	0	0	0	0	1	0	1	1	1	1	4	5	6	0	0	0	0	0
	1	0	1	0	12	2	1	0	1	0	0		0	148	88						0	0	0	0	0	0	0	0		1	0	0	0	0	1	0	0	1	1	1	0	4	5	6	0	0	0	0	0
27	2	1	1	0	3	1	0	1	0	0	0		0	100	69						0	0	0	1	0	0	0	0		0	0	0	0	0	1	0	0	1	1	1	1	4	5	6	0	0	0	0	0
5	2	1	1	0	6	1	1	0	0	1	0		0								0	0	0	0	0	0	0	0		0	0	0	0	0	0	1	0	1	1	1	0	4	5	6	0	0	0	0	0
5	2	1	1	0	6	1	1	0	0	1	0		0								0	0	0	0	0	0	0	0		0	0	0	0	0	0	1	0	1	1	1	0	4	5	6	0	0	0	0	0
6	1	1	1	0	0.5	1	0	0	1	0	0		0								0	0	0	0	1	0	0	0		0	0	0	0	0	0	1	0	1	1	1	1	4	5	6	0	0	0	0	0
5	1	1		0	2.5	1	1	0	0	1	0		0		105	18					0	0	0	0	1	0	0	0		0	0	0	0	0	0	1	0	1	1	1	1	4	5	6	0	0	0	0	0
4	1	1	1		2.5	1	1	0	0	1	0		0		105	18					0	0	0	0	1	0	0	0		0	0	0	0	0	0	1	0	1	1	1	1	4	5	6	0	0	0	0	0
42	1	1	2	0	4	2	0	0	1	0	0		0	130	80						0	0	0	1	0	0	0	0		0	0	0	0	0	1	0	0	1	1	1	1	4	5	6	0	0	0	0	0
50	1	1	2	0	4	2	0	0	0	1	0		0	130	80						0	0	0	1	0	0	0	0		0	0	0	0	0	1	0	0	1	1	1	1	4	5	6	0	0	0	0	0
34	1	1	1	0	4	3	0	0	1	0	0		0	125	78						0	0	0	1	0	0	0	0		0	0	0	0	0	0	1	0	1	1	1	1	4	5	6	0	0	0	0	0
34	1	1	1	0	4	3	0	0	1	0	0		0	125	78						0	0	0	1	0	0	0	0		0	0	0	0	0	0	1	0	1	1	1	1	4	5	6	0	0	0	0	0
48	1	1	2	1	6.5	1	1	0	0	0	0		0	122	123						0	0	0	0	0	0	0	0		0	0	0	0	0	0	1	0	1	1	1	1	4	5	6	0	0	0	0	0
36	1	1	1	0	12	0	1	0	0	0	0		0	111	68						0	0	0	1	0	0	0	0		1	0	1	0	0	1	0	0	1	1	1	1	4	5	6	0	0	0	0	0
37	1	1	1	0	108	2	0	1	0	0	0		0	157	80						0	0	1	0	0	0	0	0		0	0	0	0	0	1	0	0	1	1	1	1	4	5	6	0	0	0	0	0
22	1	1	1	0	9	3	0	0	1	0	0		0	106	100						0	0	1	0	0	0	0	0		1	0	0	0	0	1	0	0	1	1	1	1	4	5	6	0	0	0	0	0
17	1	1	1	0	10	2	0	1	0	0	0		0								0	0	0	1	0	0	0	0		0	0	0	0	0	1	0	0	1	1	1	1	4	5	6	0	0	0	0	0
20	1	1	0	0	3	2	0	0	0	0	1	0	0	133	100	28					0	0	1	0	0	0	0	0		0	0	0	0	0	1	0	0	1	1	1	1	4	5	6	0	0	0	0	0
47	2	1	2	0	3	2	0	0	1	0	0		0								0	0	0	1	0	0	0	0		0	0	0	0	0	1	0	0	1	1	1	1	4	5	6	0	0	0	0	0
25	1	1	1	0	8	3	0	0	1	0	0		0	96	107	23					0	0	0	1	0	0	0	0		0	0	0	0	0	1	0	0	1	1	1	1	4	5	6	0	0	0	0	0
33	2	1	1	0	4	3	0	0	1	0	0		0	125	109						0	0	0	1	0	0	0	0		0	0	0	0	0	0	1	0	1	1	1	1	4	5	6	0	0	0	0	0
33	2	1	1	0	4	3	0	0	1	0	0		0	125	109						0	0	0	1	0	0	0	0		0	0	0	0	0	0	1	0	1	1	1	1	4	5	6	0	0	0	0	0
25	2	1	0	0	8	1	0	0	0	1	0		0	130	78	20					0	0	0	1	0	0	0	0		0	0	0	0	0	1	0	0	1	1	1	1	4	5	6	0	0	0	0	0
56	1	0	2	1	15	2	1	0	1	0	0		0	160	70	19					0	0	1	0	0	0	0	0		1	0	0	0	0	1	0	0	1	1	1	1	4	5	6	1	0	0	0	0
9	2	1	2	0	1	1	0	0	1	0	0		0								0	0	1	0	0	0	0	0		0	0	0	0	0	1	0	0	1	1	1	0	4	5	6	0	0	0	0	0
9	2	1	2	0	1	1	0	0	1	0	0		0								0	0	1	0	0	0	0	0		0	0	0	0	0	0	1	0	1	1	1	0	4	5	6	0	0	0	0	0
24	1	1	1	0	8	2	0	0	1	1	0		0	140	79	25					0	0	1	0	0	0	0	0		1	0	0	0	0	1	0	0	1		1	1	4	5	6	1	0	0	0	0
21	1	1	1	0	8	1	0	0	1	0	0		0	115	100	26					0	0	1	0	0	0	0	0		1	0	0	0	1	0	0	0	1	1	1	0	4	5	6	1	0	0	0	0
64	1	1	2	0	4	0	0	0	0	1	0		0	160	94						0	0	0	0	1	0	0	0		0	0	0	0	0	1	0	0	1		1	1	4	5	6	0	0	0	0	0
25	1	1	1	0	6	1	0	0	1	0	0		0	137	92						0	0	0	1	0	0	0	0		0	0	0	0	0	0	1	0	1	1	1	1	4	5	6	0	0	0	0	0
25	1	1	1	0	6	1	0	0	1	0	0		0	137	92						0	0	0	1	0	0	0	0		0	0	0	0	0	0	1	0	1	1	1	1	4	5	6	0	0	0	0	0
52	1	1	2	0	8	2	0	0	1	0	0		0	96							0	0	0	1	0	0	0	0		0	0	0	0	0	1	0	0	1	1	1	1	4	5	6	0	0	0	0	0
14	1	1	2	0	8	2	1	0	1	0	0		0	139	88	20					0	0	1	0	0	0	0	0		0	0	0	0	0	0	1	0	1	1	1	1	4	1		0	0	0	0	0
14	1	1	1	0	8	2	1	0	1	0	0		0	139	88	20					0	0	1	0	0	0	0	0		0	0	0	0	0	1	0	0	1	1	1	1	4	5	6	0	0	0	0	0
8	1	1	1	0		1	1	0	0	0	0		0								0	0	0	0	1	0	0	0		0	0	0	0	0	0	1	0	1	1	1	0	4	5	6	0	0	0	0	0
40	1	1	2	0	3	2	0	0	1	0	0		0	154	80						0	0	0	1	0	0	0	0		0	0	0	0	0	1	0	0	1	1	1	1	4	5	6	0	0	0	0	0
40	1	1	2	0	5	1	0	1	0	0	0		0	144	100						0	0	1	0	0	0	0	0		1	0	0	0	0	1	0	0	1	1	1	1	4	5	6	1	0	0	0	0
36	2	1	2	0	4	2	0	0	1	0	0		0	136	90						0	0	0	1	0	0	0	0		0	0	0	0	0	1	0	0	1	1	1	0	4	5	6	0	0	0	0	0
26	2	1	1		20	3	0	1	1	0	0		0	109							0	0	0	1	0	0	0	0		0	0	0	0	0	0	1	0	1	1	1	0	4	5	6	0	0	0	0	0
64	1	1	2	0	4	1	1	0	0	0	0		0	130	92	20					0	0	0	1	0	0	0	0		0	0	0	0	0	0	1	0	1	1	1	1	4	5	6	0	0	0	0	0
40	1	1	1	0	4.5	2	0	0	1	0	0		0								0	0	0	1	0	0	0	0		0	0	0	0	0	1	1	0	1	1	1	1	4	5	6	0	0	0	0	0
2	1	1		0	20	0	1	0	0	0	0		0								0	0	0	1	0	0	0	0		0	0	0	0	0	0	1	0	1	1	1	1	4	5	6	0	0	0	0	0
26	1	1	1	0	7	2	1	0	1	0	0		0	140	92	26					0	0	1	0	0	0	0	0		1	0	0	0	0	1	0	0	1	1	1	1	4	5	6	1	0	0	0	0
41	1	1	2	0	7	2	0	0	1	1	0		0	170	86	24					0	0	1	0	0	0	0	0		1	0	0	0	0	1	0	0	1	1	1	1	4	5	6	1	0	0	0	0
19	2	1	0	0	8	3	0	0	1	0	0		0	100	96						0	0	0	1	0	0	0	0		0	0	0	0	0	1	0	0	1	1	1	1	4	5	6	0	0	0	0	0
17	1	1	0	0	8	1	0	0	0	0	1	0	0	130	98	24					0	0	0	1	0	0	0	0		0	0	0	0	0	1	0	0	1	1	1	0	4	5	6	0	0	0	0	0
6	1	1	0	0	10	1	0	0	1	0	0		0	85	118	32					0	0	1	0	0	0	0	0		1	0	0	0	0	1	0	0	1	1	1	1	4	5	6	1	0	0	0	0
10	2	1	0	0	12	1	0	0	0	0	1	0	0		140	28					0	0	0	1	0	0	0	0		0	0	0	0	0	1	0	0	1	1	1	1	4	5	6	0	0	0	0	0
30	2	1	1	0	1	2	0	0	1	0	0		0	135	100						0	0	0	1	0	0	0	0		0	0	0	0	0	1	0	0	1	1	1	0	4	5	6	0	0	0	0	0
28	2	1	1	0	4	3	0	0	1	0	0		0	123	90						0	0	0	1	0	0	0	0		0	0	0	0	0	0	1	0	1	1	1	1	4	5	6	0	0	0	0	0
41	1	1	1	0	0.5	1	1	0	0	0	0		0	141	102						0	0	0	1	0	0	0	0		1	0	0	0	0	1	0	0	1	1	1	1	4	5	6	0	0	0	0	0
47	1	0	2	1	6	0	1	0	0	0	0		0	137	100						0	0	0	1	0	0	0	0		0	0	0	0	0	1	0	0	1	1	1	0	4	5	6	0	0	0	0	0
43	2	1	1	0	8	2	1	0	1	0	0		0								0	0	0	1	0	0	0	0		0	0	0	0	0	0	1	0	1	1	1	1	4	5	6	0	0	0	0	0
23	1	1	1	0	16.5	2	0	0	1	0	0		0	151	55	18					0	0	0	1	0	0	0	0		0	0	0	0	0	0	1	0	1	1	1	1	4	5	6	0	0	0	0	0
34	2	1	1	0	4	3	0	0	1	0	0		0	110	108						0	0	0	1	0	0	0	0		0	0	0	0	0	1	0	0	1	1	1	1	4	5	6	0	0	0	0	0
63	2	1	2	1	4.5	1	0	0	0	0	0		0	109	79						0	0	0	0	0	0	0	0		0	0	0	0	0	0	1	0	1	1	1	1	4	5	6	0	0	0	0	0
30	2	1	1	0	4.5	3	0	0	1	0	0		0	128	108						0	0	1	0	0	0	0	0		0	0	0	0	0	0	1	0	1	1	1	1	4	5	6	0	0	0	0	0
30	2	1	1	0	4.5	3	0	0	1	0	0		0	128	108						0	0	1	0	0	0	0	0		0	0	0	0	0	0	1	0	1	1	1	1	4	5	6	0	0	0	0	0
5	1	1	1	0	7	1	0	0	1	0	0		0								0	0	0	1	0	0	0	0		0	0	0	0	0	0	1	0	1	1	1	0	4	5	6	0	0	0	0	0
30	2	1	2	0	8	2	1	0	0	0	0		0	115	98	22					0	0	0	0	1	0	0	0		0	0	0	0	0	0	1	0	1	1	1	1	4	5	6	0	0	0	0	0
26	1	1	1	0	6.5	3	0	0	1	0	0		0	120	99						0	0	0	1	0	0	0	0		0	0	0	0	0	0	1	0	1	1	1	1	4	5	6	0	0	0	0	0
41	1	1	2	1	10	1	1	0	0	0	0		0	154	103	20					0	0	0	0	1	0	0	0		0	0	0	0	0	0	1	0	1	1	1	1	4	5	6	0	0	0	0	0
20	1	0	0	0	27	2	1	0	0	0	0		0	150	100	26					0	0	0	0	1	0	0	0		1	0	0	1	0	0	0	0	1	1	1	0	4	5	6	1	0	0	0	0
3	1	1	0	0	3	0	0	0	0	0	1	0	0								0	0	0	0	1	0	0	0		0	0	0	0	0	1	0	0	1	1	1	1	4	5	6	0	0	0	0	0
55	2	1	2	1	80	1	1	0	0	0	0		0	81	109	18					0	1	0	0	0	0	0	0		0	0	0	0	0	0	1	0	1	1	1	1	4	5	6	0	0	0	0	0
30	1	1	1	0	3.5	3	0	0	1	0	0		0	126	86	18					0	0	0	1	0	0	0	0		0	0	0	0	0	0	1	0	1	1	1	1	4	5	6	0	0	0	0	0
21	1	1	2	0	8.5	2	1	0	1	0	0		0	126	74	18					0	0	0	1	0	0	0	0		0	0	0	0	0	0	1	0	1	1	1	1	4	5	6	0	0	0	0	0
19	1	1	1	0	8.5	2	1	0	1	0	0		0	126	74	18					0	0	0	1	0	0	0	0		0	0	0	0	0	0	1	0	1	1	1	1	4	5	6	0	0	0	0	0
32	2	1	1	0	4.5	2	0	0	1	0	0		0	161	84	18					0	0	0	1	0	0	0	0		0	0	0	0	0	0	1	0	1	1	1	1	4	5	6	0	0	0	0	0
46	2	1	2	1	8	1	0	1	0	0	0		0	120	96						0	0	0	0	0	0	1	0		0	0	0	0	0	1	0	0	1	1	1	1	4	5	6	0	0	0	0	0
27	1	0	0	0	26	2	1	0	1	0	0		0	150	76	21					0	0	0	0	0	0	1	0		1	0	0	0	0	1	0	0	1	1	1	1	4	5	6	1	0	0	0	0
14	1	1	2	1	35	2	1	0	1	0	0		0	113	71	17					0	0	1	0	0	0	0	0		0	0	1	0	0	1	0	0	1	1	1	1	4	5	6	0	0	0	0	0
14	1	1	2	1	35	2	1	0	1	0	0		0	113	71	17					0	0	1	0	0	0	0	0		0	0	1	0	0	1	0	0	1	1	1	1	3	3	5	0	0	0	0	0
23	1	0	0	0	6	2	1	0	1	0	0		0	130	82	23					0	0	0	0	1	0	0	0		1	0	0	0	0	1	0	0	1	1	1	1	4	5	6	1	0	0	0	0
46	1	1	2	0	4	3	1	0	1	0	0		0	129	70	18					0	0	0	0	1	0	0	0		0	0	0	0	0	0	1	0	1	1	1	1	4	5	6	0	0	0	0	0
58	1	0	2	1	26	2	1	0	1	0	0		0	170	79	21					0	0	1	0	0	0	0	0		1	0	0	0	0	1	0	0	1	1	1	1	4	5	6	1	0	0	0	0
33	1	0	2	1	8	2	1	0	1	0	0		0	120	78	23					0	0	0	0	0	0	1	0		1	0	0	0	0	1	0	0	1	1	1	1	4	5	6	1	0	0	0	0
35	1	1	1	0	4	1	0	1	0	0	0		0	138	82						0	0	0	1	0	0	0	0		0	0	0	0	0	1	0	0	1	1	1	1	4	5	6	0	0	0	0	0
42	2	1	2	0	1	2	1	0	1	0	0		0	136	69						0	0	0	1	0	0	0	0		0	0	1	0	0	1	0	0	1	1	1	0	4	5	6	0	0	0	0	0
46	1	1	2	0	6	2	0	0	1	0	0		0	157	100	28					0	0	0	1	0	0	0	0		0	0	0	0	0	1	0	0	1	1	1	0	4	5	6	0	0	0	0	0
12	1	1	1	0	3	2	1	0	1	0	0		0	131	83						0	0	0	1	0	0	0	0		0	0	0	0	0	0	1	0	1	1	1	0	4	5	6	0	0	0	0	0
0.8	2	1	1	0	6	0	1	0	0	1	0		0								0	0	0	0	1	0	0	0		0	0	0	0	0	0	0	0	1	1	1	0	4	5	6	0	0	0	0	0
22	2	1	2	1	4	1	1	1	0	1	0		0	131	91						0	0	0	0	1	0	0	0		0	0	0	0	0	0	1	0	1	1	1	0	4	5	6	0	0	0	0	0
28	2	1	2	0	4.5	1	1	0	1	0	0		0	115	88						0	0	0	1	0	0	0	0		0	0	0	0	0	0	0	0	1	1	1	1	4	5	6	0	0	0	0	0
25	1	1	1	0	8	1	0	0	1	0	0		0	94	83						0	0	0	0	1	0	0	0		1	0	0	0	0	0	1	0	1	1	1	1	4	5	6	0	0	0	0	0
24	2	1	2	0	8	2	1	0	0	0	0		0	117	93	18					0	0	0	0	1	0	0	0		0	0	0	0	0	0	1	0	1	1	1	0	4	5	6	0	0	0	0	0
37	1	0	2	1	8	2	1	0	1	0	0		0	140	70	19					0	0	0	0	0	0	1	0		1	0	0	0	0	1	0	0	1	1	1	1	4	5	6	1	0	0	0	0
72	1	0	2	1	4	3	0	0	1	1	0		0	170	68	19					0	0	0	0	1	0	0	0		1	0	0	1	0	0	0	0	1	1	1	0	4	5	6	1	0	0	0	0
12	1	1	1	0	0.5	2	1	1	1	0	0		0	121	120	25					0	0	0	0	1	0	0	0		1	0	0	0	0	0	1	0	1	1	1	0	4	5	6	0	0	0	0	0
20	1	1	1	0	4	2	0	1	0	0	0		0	130	70	20					0	0	0	1	0	0	0	0		0	0	0	0	0	1	0	0	1	1	1	0	4	5	6	0	0	0	0	0
30	2	1		0	3.5	2	0	0	0	0	0		0	111	75	18					0	0	0	0	1	0	0	0		0	0	0	0	0	0	1	0	1	1	1	1	4	5	6	0	0	0	0	0
26	1	1	1	0	4.5	2	0	0	1	0	0		0	128	91	18					0	0	0	0	1	0	0	0		0	0	0	0	0	0	1	0	1	1	1	1	4	5	6	0	0	0	0	0
34	1	1	1	0		1	0	0	1	0	0		0	115	77						0	0	0	0	1	0	0	0		0	0	0	0	0	0	1	0	1	1	1	1	4	5	6	0	0	0	0	0
27	1	1	1	0	8	0	0	0	0	0	1	0	0	141	90						0	0	0	1	0	0	0	0		0	0	0	0	0	1	0	0	1	1	1	0	4	5	6	0	0	0	0	0
31	2	1	1	0		2	0	0	0	0	0		0	96							0	0	0	0	0	0	0	0		0	0	0	0	0	0	1	0	1	1	1	1	4	5	6	0	0	0	0	0
22	2	1	1	0	6	2	1	0	1	0	0		0								0	0	0	0	1	0	0	0		0	0	0	0	0	0	0	0	1	1	1	1	4	5	6	0	0	0	0	0
64	2	1	2	0	3	2	0	0	1	0	0		0	99	80						0	0	0	1	0	0	0	0		0	0	0	0	0	1	0	0	1	1	1	0	4	5	6	0	0	0	0	0
23	1	1	1	0	2	2	0	0	0	1	0		0	99	80						0	0	0	1	0	0	0	0		0	0	0	0	0	1	0	0	1	1	1	1	4	5	6	0	0	0	0	0
32	1	1	1	0	6	3	0	0	1	0	0		0			18					0	0	0	0	1	0	0	0		0	0	0	0	0	0	1	0	1	1	1	1	4	5	6	0	0	0	0	0
32	1	1	1	0	6		0	0	0	0	0		0			18					0	0	0	0	1	0	0	0		0	0	0	0	0	0	1	0	1	1	1	1	4	5	6	0	0	0	0	0
5	1	1		99	5	3	0	0	0	0	0		0	123	103						0	0	0	1	0	0	0	0		0	0	0	0	0	0	1	0	1	1	1	1	4	5	6	0	0	0	0	0
30	1	1	1	0	4	2	0	0	1	0	0		0	157	90						0	0	0	1	0	0	0	0		1	0	0	0	0	1	0	0	1	1	1	1	4	5	6	0	0	0	0	0
43	2	1	1	0	5	2	1	0	1	0	0		0	149	82						0	0	0	1	0	0	0	0		0	0	0	0	0	0	1	0	1	1	1	0	4	5	6	0	0	0	0	0
38	1	1		0	6	3	0	0	0	0	0		0	145	87	16					0	0	0	1	0	0	0	0		0	0	0	0	0	0	1	0	1	1	1	1	4	5	6	0	0	0	0	0
35	1	1	2	1		3	1	0	1	0	0		0	137	104						0	0	0	1	0	0	0	0		0	0	0	0	0	0	1	0	1	1	1	1	4	5	6	0	0	0	0	0
38	1	0	1	0	10	2	1	0	0	1	0		0	115	90	24					0	0	1	0	0	0	0	0		1	0	0	0	0	1	0	0	1	1	1	1	4	5	6	1	0	0	0	0
35	1	1	1	0	4	2	0	0	0	1	0		0	130	80						0	0	0	1	0	0	0	0		0	0	0	0	0	1	0	0	1	1	1	1	4	5	6	0	0	0	0	0
51	1	1	2	0	15	3	0	0	1	0	0		0	172	108						0	0	1	0	0	0	0	0		0	0	0	0	0	0	1	0	1	1	1	0	4	5	6	0	0	0	0	0
48	2	1	2	0	3	3	0	0	1	0	0		0	121	87						0	0	0	0	1	0	0	0		0	0	0	0	0	0	1	0	1	1	1	1	4	5	6	0	0	0	0	0
40	1	1	2	1	4.5	1	1	0	0	0	0		0	132	117						0	0	0	1	0	0	0	0		0	0	0	0	0	0	1	0	1	1	1	1	4	5	6	0	0	0	0	0
34	1	1	1	0		2	1	0	1	0	0		0	119	89						0	0	0	1	0	0	0	0		0	0	0	0	0	0	1	0	1	1	1	0	4	5	6	0	0	0	0	0
41	2	1	2	1	7	1	1	0	0	0	0		0	125	86						0	0	1	0	0	0	0	0		0	0	0	0	0	1	0	0	1	1	1	0	4	5	6	0	0	0	0	0
55	1	0	2	1	20	2	1	0	1	0	0		0	140	81	23					0	0	0	0	0	0	1	0		1	0	0	0	0	1	0	0	1	1	1	1	4	5	6	1	0	0	0	0
43	2	1	1	1	5	3	0	0	1	0	0		0	107	85	20					0	0	0	1	0	0	0	0		1	0	0	0	0	0	1	0	1	1	1	0	4	5	6	0	0	0	0	0
43	1	1	1	1		2	0	0	0	0	0		0	189	97	20					0	0	1	0	0	0	0	0		0	0	0	0	0	0	1	0	1	1	1	1	4	5	6	0	0	0	0	0
38	1	1	1	0	25	2	1	0	1	0	0		0	113	101	18					0	0	1	0	0	0	0	0		0	0	0	0	0	1	0	0	1	1	1	1	2	3	4	0	0	0	0	0
38	1	1	1	0	25	2	1	0	1	0	0		0	113	101	18					0	0	1	0	0	0	0	0		0	0	0	0	0	1	0	0	1	2	1	1	2	3	4	0	0	0	0	0
20	1	1	1	0		2	1	0	0	0	0		0	131	66	14					0	0	0	0	1	0	0	0		0	0	0	0	0	0	1	0	1	1	1	0	4	5	6	0	0	0	0	0
4	1	1	1	0	2	1	0	0	1	0	0		0		80						0	0	0	0	1	0	0	0		0	0	0	0	0	0	1	0	1	1	1	0	4	5	6	0	0	0	0	0
29	2	1	1	0	4	1	1	0	0	0	0		0	120	83	20					0	0	0	0	1	0	0	0		0	0	0	0	0	1	0	0	1	1	1	0	4	5	6	0	0	0	0	0
37	1	1	1	0	4	1	0	0	1	0	0		0	123	86	18					0	0	0	0	1	0	0	0		0	0	0	0	0	0	1	0	1	1	1	0	4	5	6	0	0	0	0	0
30	1	1	1	0	3	2	0	0	1	0	0		0	130	80						0	0	0	1	0	0	0	0		0	0	0	0	0	1	0	0	1	1	1	1	4	5	6	0	0	0	0	0
19	2	1	1	0		2	0	0	0	0	0		0	107	68	20					0	0	0	1	0	0	0	0		0	0	0	0	0	1	0	0	1	1	1	1	4	5	6	0	0	0	0	0
3	2	1	1	0		98	0	0	1	0	0		0		90	32					0	0	0	1	0	0	0	0		0	0	0	0	0	1	0	0	1	1	1	0	4	5	6	0	0	0	0	0
19	2	1	1	0	5	3	1	0	1	0	0		0	95	96						0	0	0	1	0	0	0	0		0	0	0	0	0	0	1	0	1	1	1	0	4	5	6	0	0	0	0	0
19	2	1	1	0	6	2	0	0	1	0	0		0	95	96	18					0	0	0	1	0	0	0	0		0	0	0	0	0	0	1	0	1	1	1	0	4	5	6	0	0	0	0	0
23	1	1	1	0	8	2	0	0	0	1	0		0	131	86	20					0	0	0	1	0	0	0	0		0	0	0	0	0	1	0	0	1	1	1	1	4	5	6	0	0	0	0	0
36	1	1	1	0	30	3	0	0	1	0	0		0	119	74	17					0	0	0	1	0	0	0	0		0	0	0	0	0	0	1	0	1	1	1	1	4	5	6	0	0	0	0	0
33	1	1	1	0	40	3	0	0	1	0	0		0	138	84	19					0	0	1	0	0	0	0	0		0	0	1	1	0	1	0	0	1	1	1	0	4	5	6	0	0	0	0	0
30	1	1	1	0	5	2	0	0	0	1	0		0	138	80	20					0	0	0	1	0	0	0	0		0	0	0	0	0	1	0	0	1	1	1	1	4	5	6	0	0	0	0	0
3	2	1		0		98	0	0	1	0	0		0		110	18					0	0	0	1	0	0	0	0		0	0	0	0	0	0	1	0	1	1	1	0	4	5	6	0	0	0	0	0
7	1	1	0	0	8	1	0	0	0	0	1	0	0		128						0	0	0	0	1	0	0	0		0	0	0	0	0	1	0	0	1	1	1	0	4	5	6	0	0	0	0	0
35	1	1	1	0	3	1	1	0	1	0	0		0	149	87	22					0	0	0	1	0	0	0	0		0	0	0	0	0	0	1	0	1	1	1	0	4	5	6	0	0	0	0	0
48	2	1	2	0	4	1	0	0	1	0	0		0	99	100						0	0	0	1	0	0	0	0		0	0	0	0	0	1	0	0	1	1	1	1	4	5	6	0	0	0	0	0
2.5	2	1	1	0	6	1	1	0	0	0	0		0								0	0	0	1	0	0	0	0		0	0	0	0	0	0	1	0	1	1	1	0	4	5	6	0	0	0	0	0
44	2	1	2	0	5	2	0	0	1	0	0		0	144	82	20					0	0	0	1	0	0	0	0		0	0	0	0	0	1	0	0	1	1	1	1	4	5	6	0	0	0	0	0
37	1	1	2	1	220	1	1	0	0	0	0		0	92	88						0	0	0	0	0	0	1	0		0	0	0	0	0	1	0	0	1	1	1	0	4	5	6	0	0	0	0	0
55	2	1	2	0	14	2	0	0	1	0	0		0	140	99						0	0	1	0	0	0	0	0		0	0	0	0	0	1	0	0	1	1	1	1	4	5	6	0	0	0	0	0
25	1	1	1	0	10	2	0	0	0	1	0		0	100	76	20					0	0	0	1	0	0	0	0		0	0	0	0	0	1	0	0	1	1	1	1	4	5	6	0	0	0	0	0
12	1	1	1	0	2.5	2	1	0	1	0	0		0	128	72	18					0	0	0	1	0	0	0	0		0	0	0	0	0	0	1	0	1	1	1	1	4	5	6	0	0	0	0	0
22	1	1	2	0	5	2	0	0	1	0	0		0	122	75	18					0	0	0	0	1	0	0	0		0	0	0	0	0	0	1	0	1	1	1	1	4	5	6	0	0	0	0	0
21	1	0	0	0	7	1	1	0	0	0	0		0	110	94	27					0	0	1	0	0	0	0	0		1	0	0	0	0	1	0	0	1	1	1	1	4	5	6	1	0	0	0	0
7	1	1	2	0	1	1	0	0	1	0	0		0								0	0	1	0	0	0	0	0		0	0	0	0	0	0	1	0	1	1	1	1	4	5	6	0	0	0	0	0
28	1	1	1	0	5	2	0	0	1	0	0		0	134	77	18					0	0	0	0	1	0	0	0		0	0	0	0	0	0	1	0	1	1	1	1	4	5	6	0	0	0	0	0
33	1	1	1	0	4	2	0	0	1	0	0		0	127	62	15					0	0	0	0	1	0	0	0		0	0	0	0	0	1	0	0	1	1	1	1	3	4	4	0	0	0	0	0
28	2	1	1	0		2	0	0	0	0	0		0	121	92	18					0	0	0	0	1	0	0	0		0	0	0	0	0	0	1	0	1	1	1	1	4	5	6	0	0	0	0	0
23	2	1	1	0	1.5	1	0	0	0	0	0		0	98	80	13					0	0	0	0	1	0	0	0		0	0	0	0	0	0	1	0	1	1	1	1	4	5	6	0	0	0	0	0
38	2	1	1	0		1	0	0	0	0	0		0	101	80	16					0	0	0	0	1	0	0	0		0	0	0	0	0	0	1	0	1	1	1	1	4	5	6	0	0	0	0	0
34	1	1	1	0		3	0	0	0	0	0		0	126	93	18					0	0	0	0	1	0	0	0		0	0	0	0	0	1	0	0	1	1	1	0	4	5	6	0	0	0	0	0
29	2	1	1	0	4	2	0	0	0	0	0		0	110	105	18					0	0	0	0	1	0	0	0		0	0	0	0	0	0	1	0	1	1	1	1	4	5	6	0	0	0	0	0
34	2	1		0		2	0	0	0	0	0		0	130	86	18					0	0	0	0	1	0	0	0		0	0	0	0	0	0	1	0	1	1	1	0	4	5	6	0	0	0	0	0
35	1	1		1		3	0	0	0	0	0		0	164	104	18					0	0	0	0	1	0	0	0		0	0	0	0	0	0	1	0	1		1	0	4	5	6	0	0	0	0	0
36	1	1	1	0	1	2	1	0	1	0	0		0	156	80						0	0	0	1	0	0	0	0		0	0	0	0	0	0	1	0	1	1	1	0	4	5	6	0	0	0	0	0
8	2	1	1	0		1	0	0	0	1	0		0		80	16					0	0	0	0	1	0	0	0		0	0	0	0	0	0	1	0	1	1	1	0	4	5	6	0	0	0	0	0
32	1	0	2	0	10	2	1	0	1	0	0		0	120	83	22					0	0	1	0	0	0	0	0		1	0	0	0	0	1	0	0	1	1	1	1	4	5	6	1	0	0	0	0
22	1	1	1	0	3.5	2	0	0	0	1	0		0	112	64	19					0	0	0	0	1	0	0	0		1	0	0	0	0	0	1	0	1	1	1	1	4	5	6	0	0	0	0	0
30	1	1	1	0	6.5	2	0	0	1	0	0		0	135	100						0	0	0	0	0	1	0	0		0	0	0	0	0	0	1	0	1	1	1	0	4	5	6	0	0	0	0	0
27	1	1	1	0	5	3	0	0	1	0	0		0	135	80	20					0	0	1	0	0	0	0	0		0	0	0	0	0	1	0	0	1	1	1	0	4	5	6	0	0	0	0	0
20	1	1	1	0		1	1	0	1	0	0		0	158	79	20					0	0	0	0	1	0	0	0		0	0	0	0	0	0	1	0	1	1	1	1	4	5	6	0	0	0	0	0
19	1	1	1	0		1	0	0	0	0	0		0	188							0	0	0	0	1	0	0	0		0	0	0	0	0	0	1	0	1	1	1	0	4	5	6	0	0	0	0	0
46	2	1	1	0		2	1	0	0	0	0		0	128	88	22					0	0	0	1	0	0	0	0		0	0	0	0	0	0	1	0	1	1	1	1	4	5	6	0	0	0	0	0
58	2	1	2	1		2	0	0	0	0	0		0	140	85	22					0	0	0	1	0	0	0	0		0	0	0	0	0	0	1	0	1	1	1	1	4	5	6	0	0	0	0	0
8.5	1	1	1	0	1.5	1	0	0	1	0	0		0		98						0	0	0	1	0	0	0	0		0	0	0	0	0	0	1	0	1	1	1	1	4	5	6	0	0	0	0	0
25	1	1	1	0	4	3	0	0	1	0	0		0	128	85	20					0	0	0	1	1	0	0	0		1	0	0	0	0	1	1	0	1	1	1	1	4	5	6	0	0	0	0	0
25	2	1	1	0	20	3	0	0	1	0	0		0	128	85	20					0	0	0	1	0	0	0	0		1	0	1	0	0	1	0	0	1	1	1	1	4	5	6	0	0	0	0	0
70	2	0	2	1	6	0	1	0	1	0	0		0	160	72	22					0	0	0	0	1	0	0	0		1	0	0	0	0	1	0	0	1	1	1	1	4	5	6	1	0	0	0	0
25	2	1	1	0	5	2	0	0	1	0	0		0	125	91						0	0	0	0	1	0	0	0		0	0	0	0	0	0	1	0	1	1	1	0	4	5	6	0	0	0	0	0
85	1	1	2	1	4.5	1	1	0	1	0	0		0	166	130						0	0	0	1	0	0	0	0		0	0	0	0	0	0	1	0	1	1	1	0	4	5	6	0	0	0	0	0
23	1	1	2	0	3.5	2	0	0	0	0	0		0	145	99	20					0	0	1	0	0	0	0	0		0	0	0	0	0	0	1	0	1	1	1	0	4	5	6	0	0	0	0	0
78	1	1	2	1	4	0	1	0	0	0	0			141	99						0	0	0	1	0	0	0	0		0	0	0	0	0	0	1	0	1	1	1	1	4	5	6	0	0	0	0	0
33	1	1	1	0	3.5	1	1	0	0	0	0		0	136	64	20					0	0	0	0	1	0	0	0		0	0	0	0	0	0	1	0	1	1	1	1	4	5	6	0	0	0	0	0
27	1	1		0		1	0	0	0	0	0		0	112	76	20					0	0	0	0	1	0	0	0		0	0	0	0	0	0	1	0	1	1	1	1	4	5	6	0	0	0	0	0
51	1	1	0	1	6	2	1	0	1	0	0		0	111	74	20					0	0	1	0	0	0	0	0		0	0	0	0	0	0	1	0	1	1	1	1	4	5	6	0	0	0	0	0
33	2	1	1	0	4.5	1	1	0	1	1	0		0	114	90	20					0	0	0	1	0	0	0	0		0	0	0	0	0	0	1	0	1	1	1	0	4	5	6	0	0	0	0	0
30	2	1	1	0		2	0	0	1	0	0		0	132	128	24					0	0	0	1	0	0	0	0		0	0	0	0	0	0	1	0	1	1	1	0	4	5	6	0	0	0	0	0
39	1	1	1	0	4	2	1	0	0	0	0		0	129	93						0	0	0	1	0	0	0	0		0	0	0	0	0	0	1	0	1	1	1	0	4	5	6	0	0	0	0	0
23	1	1	1	0	3.5	1	1	0	0	0	0		0	112	75	18					0	0	0	0	1	0	0	0		0	0	0	0	0	0	1	0	1	1	1	1	4	5	6	0	0	0	0	0
0.9	1	1	1	0	1.5	0	1	0	0	0	0		0								0	0	0	0	1	0	0	0		0	0	0	0	0	1	0	0	1	1	1	0	4	5	6	0	0	0	0	0
26	1	1	2		4.5	1	1	0	0	0	0		0	143	63						0	0	0	1	0	0	0	0		0	0	0	0	0	0	1	0	1	1	1	0	4	5	6	0	0	0	0	0
12	2	1		0	1.5	1	0	0	0	0	0		0	107	97						0	0	0	0	1	0	0	0		0	0	0	0	0	0	1	0	1	1	1	1	4	5	6	0	0	0	0	0
7	1	1	1	0	2	1	0	0	1	0	0		0			18					0	0	0	0	1	0	0	0		0	0	0	0	0	0	1	0	1	1	1	1	4	5	6	0	0	0	0	0
32	1	1	1	0	4.5	2	1	0	1	0	0		0	109	69						0	0	0	1	0	0	0	0		0	0	0	0	0	0	1	0	1	1	1	0	4	5		0	0	0	0	0
43	2	1			2.5	3	0	0	1	0	0		0	149	106						0	0	0	0	1	0	0	0		0	0	0	0	0	0	1	0	1	1	1	1	4	5	6	0	0	0	0	0
36	1	1	1	0	4	2	0	0	0	1	0		0	147	87						0	0	0	1	0	0	0	0		0	0	0	0	0	0	1	0	1	1	1	1	4	5	6	0	0	0	0	0
13	2	1	2	1	3	2	1	0	1	0	0		0	111	113	16					0	0	0	0	1	0	0	0		0	0	0	0	0	0	1	0	1	1	1	1	4	5	6	0	0	0	0	0
11	2	1	1	0	6	2	0	0	1	0	0		0	111	92						0	0	1	0	0	0	0	0		0	0	0	0	0	0	1	0	1	1	1	0	4	5	6	0	0	0	0	0
26	1	0	0	0	8	1	1	0	1	0	0		0	145	96	23					0	0	1	0	0	0	0	0		1	0	0	0	0	1	0	0	1	1	1	1	4	5	6	1	0	0	0	0
54	1	1	1	1	4	0	1	0	0	0	0		0	155	76	20					0	0	0	1	0	0	0	0		0	0	0	0	0	0	1	0	1	1	1	1	4	5	6	0	0	0	0	0
2	2	1	1	0	2	1	0	0	1	0	0		0			20					0	0	0	0	1	0	0	0		0	0	0	0	0	1	0	0	1	1	1	1		5	6	0	0	0	0	0
42	1	1	2	0	30	98	0	0	1	0	0		0	131	79	18					0	0	0	0	0	0	1	0		0	0	0	0	0	0	1	0	1	1	1	0	4	5	6	0	0	0	0	0
40	1	1	1	0	6	2	1	0	0	0	0		0	137	102	21					0	0	1	0	0	0	0	0		0	0	0	0	0	0	1	0	1	1	1	1	4	5	6	0	0	0	0	0
25	2	1	1	0		2	1	0	1	0	0		0	138	72	18					0	0	0	1	0	0	0	0		0	0	0	0	0	0	1	0	1	1	1	0	4	5	6	0	0	0	0	0
2	1	1	1	0		0	0	0	1	0	0		0		98	20					0	0	0	1	0	0	0	0		0	0	0	0	0	1	0	0	1	1	1	0	4	5	6	0	0	0	0	0
40	1	1	1	0		3	0	0	0	0	0		0	138	84	18					0	0	0	0	1	0	0	0		0	0	0	0	0	0	1	0	1	1	1	1	4	5	6	0	0	0	0	0
50	1	1		0		0	1	0	0	0	0		0	84	96	18					1	0	0	0	0	0	0	0		0	0	0	0	0	0	1	0	1	1	1	1	4	5	6	0	0	0	0	0
20	1	1	1	0		3	1	0	1	0	0		0	129	66	18					0	0	0	0	1	0	0	0		1	0	0	0	0	0	1	0	1	1	1	1	4	5	6	0	0	0	0	0
34	1	1	1	0	15	3	0	0	1	0	0		0	136	64	20					0	0	0	1	0	0	0	0		0	0	0	0	0	0	1	0	1	1	1	1	4	5	6	0	0	0	0	0
27	1	1	1	0	4	3	0	0	0	1	0		0	139	86						0	0	1	0	0	0	0	0		0	0	0	0	0	0	1	0	1	1	1	1	4	5	6	0	0	0	0	0
45	1	1	2	0	4	2	1	0	1	0	0		0	161	102						0	0	1	0	0	0	0	0		0	0	0	0	0	0	1	0	1	1	1	1	4	5	6	0	0	0	0	0
13	1	1	1	0		0	1	0	0	0	0		0	132	86						0	0	0	1	0	0	0	0		0	0	0	0	0	0	1	0	1	1	1	0	4	5	6	0	0	0	0	0
25	1	1		0	1	3	0	0	1	0	0		0	141	97						0	0	0	0	1	0	0	0		0	0	0	0	0	0	1	0	1	1	1	0	4	5	6	0	0	0	0	0
31	1	1	1	0	35	1	1	0	0	0	0		0								0	0	0	1	0	0	0	0		0	0	0	0	0	0	1	0	1	1	1	0	4	5	6	0	0	0	0	0
25	1	1	2		30	3	1	0	1	0	0		0	120	51						0	0	0	0	0	0	1	0		0	0	0	0	0	1	0	0	1	1	1	1	4	5	6	0	0	0	0	0
20	1	1	2	0	3	3	1	0	1	0	0		0	115	87						0	0	0	0	1	0	0	0		0	0	0	0	0	0	1	0	1	1	1	0	4	5	6	0	0	0	0	0
30	1	1	2	1	90	1	1	0	0	0	0		0								0	0	0	0	1	0	0	0		0	0	0	0	0	0	1	0	1	1	1	0	4	5	6	0	0	0	0	0
53	2	1	2	0	8	2	0	0	1	0	0		0	118	79						0	0	0	1	0	0	0	0		0	0	0	0	0	0	1	0	1	1	1	0	4	5	6	0	0	0	0	0
49	2	1	1	0		3	0	0	1	0	0		0	126	130	30					0	0	0	1	0	0	0	0		0	0	0	0	0	0	1	0	1	1	1	0	4	5	6	0	0	0	0	0
36	1	0	2	1	52	2	0	0	1	1	0		0	120	88	19					0	0	0	0	0	0	1	0		1	0	0	0	1	0	0	0	1	1	1	0	4	5	6	1	0	0	0	0
33	1	1	1	0		2	0	0	1	0	0		0	147	75	18					0	0	1	0	0	0	0	0		0	0	0	0	0	0	1	0	1	1	1	1	4	5	6	0	0	0	0	0
22	2	1	1	0		2	0	0	1	0	0		0	112	81	20					0	0	1	0	0	0	0	0		0	0	0	0	0	1	0	0	1	1	1	0	4	5	6	0	0	0	0	0
25	1	1	2	1	100	2	1	0	0	0	0		0	82	60						0	1	0	0	0	0	0	0		0	0	1	0	0	1	0	0	1	1	1	1	2	3	5	0	0	0	0	0
39	1	0	2	1	30	2	1	0	1	0	0		0	140	76	20					0	0	1	0	0	0	0	0		1	0	0	0	0	1	0	0	1	1	1	1	4	5	6	1	0	0	0	0
24	2	1	1	0	4.5	2	1	0	1	0	0		0	103	69	20					0	0	0	0	1	0	0	0		0	0	0	0	0	0	1	0	1	1	1	0	4	5	6	0	0	0	0	0
22	2	1	1	0		2	0	0	0	0	0		0	112	86	18					0	0	0	1	0	0	0	0		0	0	0	0	0	0	1	0	1	1	1	1	4	5	6	0	0	0	0	0
29	1	1	1	0	1.5	2	1	0	1	0	0		0	146	66	20					0	0	1	0	0	0	0	0		0	0	0	0	0	0	1	0	1	1	1	0	4	5	6	0	0	0	0	0
26	1	1	1	0	2.5	2	0	0	0	1	0		0	122	80						0	0	0	0	1	0	0	0		0	0	0	0	0	0	1	0	1	1	1	0	4	5	6	0	0	0	0	0
16	1	1	1	1	1	2	1	0	0	1	0		0	110	88						0	0	0	0	1	0	0	0		0	0	0	0	0	0	1	0	1	1	1	1	4	5	6	0	0	0	0	0
35	2	1	0	0	10	2	0	0	1	0	0		0								0	0	0	1	0	0	0	0		0	0	0	0	0	0	1	0	1	1	1	1	4	5	6	0	0	0	0	0
21	1	1	1	0		2	0	0	1	0	0		0								0	0	0	1	0	0	0	0		0	0	0	0	0	0	1	0	1	1	1	1	4	5	6	0	0	0	0	0
46	1	1	2	0		2	0	0	1	0	0		0	131	68	20					0	0	0	1	0	0	0	0		0	0	0	0	0	0	1	0	1	1	1	0	4	5	6	0	0	0	0	0
9	2	1	1	0		1	1	1	1	0	0		0	131	68	18					0	0	0	1	0	0	0	0		0	0	0	0	0	1	0	0	1	1	1	0	4	5	6	0	0	0	0	0
46	1	1	1	0		2	0	0	0	1	0		0	131	69	18					0	0	0	1	0	0	0	0		0	0	0	0	0	0	1	0	1	1	1	0	4	5	6	0	0	0	0	0
3.5	1	1	1	0	6	1	0	0	1	0	0		0	128	62						0	0	0	1	0	0	0	0		0	0	0	0	0	0	1	0	1	1	1	0	4	5	6	0	0	0	0	0
27	2	1	1	0		2	0	0	1	0	0		0	122	80						0	0	0	1	0	0	0	0		0	0	0	0	0	0	1	0	1	1	1	0	4	5	6	0	0	0	0	0
30	1	1	1	0	4.5	1	0	0	0	1	0		0		80						0	0	0	0	1	0	0	0		0	0	0	0	0	0	1	0	1	1	1	1	4	5	6	0	0	0	0	0
39	1	1	2	1	8.5	1	1	0	0	0	0		0	110	96						0	0	0	1	0	0	0	0		0	0	0	0	0	0	1	0	1	1	1	0	4	5	6	0	0	0	0	0
34	1	1	1	0	1.5	3	0	0	1	0	0		0	128							0	0	1	0	0	0	0	0		0	0	0	0	0	0	1	0	1	1	1	1	4	5	6	0	0	0	0	0
26	1	1	1	0		2	0	0	1	0	0		0								0	0	0	0	1	0	0	0		0	0	0	0	0	0	1	0	1	1	1	1	4	5	6	0	0	0	0	0
20	2	1	1	0	4	3	0	0	1	0	0		0	103	95						0	0	0	1	0	0	0	0		0	0	1	0	0	1	0	0	1	1	1	0	4	5	6	0	0	0	0	0
37	1	1	1	0	19.5	2	1	0	0	0	0		0								0	0	0	1	0	0	0	0		0	0	0	0	0	0	1	0	1	1	1	1	4	5	6	0	0	0	0	0
36	1	1	1	0	3.5	2	0	0	1	0	0		0	125	116						0	0	0	1	0	0	0	0		0	0	0	0	0	0	1	0	1	1	1	0	4	5	6	0	0	0	0	0
28	2	1	1	0		3	0	0	0	0	0		0	113	85	20					0	0	1	0	0	0	0	0		0	0	0	0	0	1	0	0	1	1	1		4	5	6	0	0	0	0	0
15	1	1	1	0	2	2	0	0	0	0	0		0	107	104	20					0	0	0	1	0	0	0	0		0	0	0	0	0	0	1	0	1	1	1	1	4	5	6	0	0	0	0	0
30	1	1	1	0	5.5	2	0	0	1	0	0		0	120	75	18					0	0	0	0	1	0	0	0		0	0	0	0	0	0	1	0	1	1	1	1	4	5	6	0	0	0	0	0
3	1	1	1	0	30	1	0	0	1	0	0		0		100	20					0	0	0	0	1	0	0	0		0	0	0	0	0	0	1	0	1	1	1	0	4	5	6	0	0	0	0	0
50	1	1	1	0		3	0	0	1	0	0		0	111	78	18					0	0	0	0	1	0	0	0		0	0	0	0	0	0	1	0	1	1	1	0	4	5	6	0	0	0	0	0
8	2	1	1	0		1	0	0	1	0	0		0		90	20					0	0	0	0	1	0	0	0		0	0	0	0	0	0	1	0	1	1	1	0	4	5	6	0	0	0	0	0
25	1	1	1	0		3	1	0	0	0	0		0	153	75						0	0	0	0	1	0	0	0		0	0	0	0	0	0	1	0	1	1	1	0	4	5	6	0	0	0	0	0
29	1	1	1	0	5	3	0	0	1	0	0		0	128	18	36.7					0	0	0	0	0	1	0	0		0	0	0	0	0	1	0	0	1	1	1	1	4	5	6	0	0	0	0	0
20	1	1	1	0	3.5	2	0	0	1	0	0		0	127	85	20					0	0	0	0	0	1	0	0		0	0	0	0	0	1	0	0	1	1	1	1	4	5	6	0	0	0	0	0
23	2	1	1	0	3	3	1	0	1	0	0		0	152	82	20					0	0	0	0	0	1	0	0		0	0	0	0	0	1	0	0	1	1	1	0	4	5	6	0	0	0	0	0
18	2	1	1	0	2.5	2	0	0	0	0	0		0	102	73						0	0	0	0	1	0	0	0		0	0	0	0	0	0	1	0	1	1	1	0	4	5	6	0	0	0	0	0
40	2	1	1	0	8	1	1	0	0	0	0		0	140	76						0	0	0	1	0	0	0	0		0	0	0	0	0	0	1	0	1	1	1	0	4	5	6	0	0	0	0	0
31	1	1	1	0	2	2	1	0	1	0	0		0	135	68						0	0	0	1	0	0	0	0		0	0	0	0	0	0	1	0	1	1	1	0	4	5	6	0	0	0	0	0
40	2	1	1	0	3	3	1	0	1	0	0		0	119	86						0	0	0	1	0	0	0	0		0	0	0	0	0	0	1	0	1	1	1	0	4	5	6	0	0	0	0	0
29	1	0	1	0	20	2	1	0	1	0	0		0	115	101	25					0	0	1	0	0	0	0	0		1	0	0	0	0	1	0	0	1	1	1	1	4	5	6	1	0	0	0	0
24	1	1	1	0	3	2	0	0	1	0	0		0	107	104	20					0	0	0	0	1	0	0	0		0	0	0	0	0	1	0	0	1	1	1	1	4	5	6	0	0	0	0	0
49	1	1	1	0	6	2	1	0	1	1	0		0								0	0	0	0	1	0	0	0		0	0	0	0	0	0	1	0	1	1	1	1	4	5	6	0	0	0	0	0
16	2	1	1	0	5	2	0	0	1	0	0		0	126	68	22					0	0	0	1	0	0	0	0		0	0	0	0	0	0	1	0	1	1	1	1	4	5	6	0	0	0	0	0
29	2	1	1	0		3	0	0	1	0	0		0	109	91	20					0	0	0	0	1	0	0	0		1	0	0	0	0	0	1	0	1	1	1	1	4	5	6	0	0	0	0	0
70	1	1	2	0	7	1	1	0	0	0	0		0	136	72						0	0	0	1	0	0	0	0		0	0	0	0	0	0	1	0	1	1	1	0	4	5	6	0	0	0	0	0
17	1	1	1	0		2	0	0	1	0	0		0	114	64						0	0	0	0	1	0	0	0		0	0	0	0	0	0	1	0	1	1	1	1	4	5	6	0	0	0	0	0
28	1	1	1	0	6	2	0	0	1	0	0		0	139	68	18					0	0	0	1	0	0	0	0		1	0	0	0	0	0	1	0	1	1	1	1	4	5	6	0	0	0	0	0
24	2	1	1	0		2	0	0	1	0	0		0								0	0	0	1	0	0	0	0		1	0	0	0	0	0	1	0	1	1	1	1	4	5	6	0	0	0	0	0
60	2	1	1	0		3	1	0	1	0	0		0								1	0	0	0	0	0	0	0		1	0	0	0	0	0	1	0	1	1	1	0	4	5	6	0	0	0	0	0
40	1	1	2	1	8	1	1	0	0	0	0		0	120	64						0	0	0	0	0	0	1	0		0	0	0	0	0	0	1	0	1	1	1	0	4	5	6	0	0	0	0	0
28	1	1	1	0	2.5	2	0	0	1	0	0		0	125	90	20					0	0	0	1	0	0	0	0		0	0	0	0	0	0	1	0	1	1	1	1	4	5	6	0	0	0	0	0
18	1	1	1	0	5		0	0	1	0	0		0	108	82	18					0	0	0	0	1	0	0	0		0	0	0	0	0	0	1	0	1	1	1	1	4	5	6	0	0	0	0	0
39	2	1	1	0		3	0	0	1	0	0		0	153	76	18					0	0	0	0	1	0	0	0		0	0	0	0	0	0	1	0	1	1	1	1	4	5	6	0	0	0	0	0
24	2	1	2	1	10	2	1	0	1	0	0		0								0	0	0	0	1	0	0	0		0	0	0	0	0	0	1	0	1	1	1	0	4	5	6	0	0	0	0	0
29	2	1	1	0	3	2	0	0	1	0	0		0	114	82	22					0	0	0	0	1	0	0	0		0	0	0	0	0	0	1	0	1	1	1	0	4	5	6	0	0	0	0	0
22	1	1	1	0	4	3	1	1	1	0	0		0	159	106	24					0	0	0	0	1	0	0	0		0	0	0	0	0	0	1	0	1	1	1	1	4	5	6	0	0	0	0	0
10	2	1	1	0	8	1	0	0	1	0	0		0								0	0	0	1	0	0	0	0		0	0	0	0	0	0	1	0	1	1	1	1	4	5	6	0	0	0	0	0
24	1	1	1	0	6.5	2	1	0	1	0	0		0	126	70	20					0	0	0	1	0	0	0	0		0	0	0	0	0	0	1	0	1	1	1	1	4	5	6	0	0	0	0	0
30	2	1	1	0	6	3	0	0	1	0	0		0	131	88						0	0	0	1	0	0	0	0		0	0	0	0	0	0	1	0	1	1	1	0	4	5	6	0	0	0	0	0
16	2	1	1	0	5	2	1	0	1	0	0		0	114	87						0	0	0	1	0	0	0	0		1	0	0	0	0	0	1	0	1	1	1	1	4		6	0	0	0	0	0
28	1	1	1	0	10	2	0	0	1	0	0		0	109	78	18					0	0	0	1	0	0	0	0		0	0	0	0	0	0	1	0	1	1	1	1	4	5	6	0	0	0	0	0
3	1	1	1	0	1	0	1	0	0	0	0		0								1	0	0	0	0	0	0	0		0	0	0	0	0	0	1	0	1	1	1	1	4	5	6	0	0	0	0	0
3	1	1	1	0	1	0	1	0	0	0	0		0								0	0	0	0	1	0	0	0		0	0	0	0	0	0	1	0	1	1	1	0	4	5	6	0	0	0	0	0
20	1	1	1	0	3.5	2	0	0	1	0	0		0	127	74	18					0	0	0	0	1	0	0	0		0	0	0	0	0	0	1	0	1	1	1	0	4	5	6	0	0	0	0	0
2	1	1	1	1	8	0	1	0	1	0	0		0		109	20					0	0	0	0	1	0	0	0		0	0	0	0	0	0	1	0	1	1	1	0	4	5	6	0	0	0	0	0
5	2	1	1	0	4	1	1	0	1	0	0		0		70	18					0	0	0	0	1	0	0	0		0	0	0	0	0	0	1	0	1	1		0	4	5	6	0	0	0	0	0
12	1	1	1	0	0.5	2	0	1	1	0	0		0								0	0	0	0	1	0	0	0		0	0	0	0	0	0	1	0	1	1	1	0	4	5	6	0	0	0	0	0
24	1	1	2	0	7	0	1	0	1	0	0		0	143	68	20					0	0	0	1	0	0	0	0		0	0	0	0	0	1	0	0	1	1	1	1	4	5	6	0	0	0	0	0
25	1	1	2	1	12	1	0	0	1	0	0		0	115	61	18					0	0	0	0	1	0	0	0		0	0	0	0	0	0	1	0	1	1	1	0	4	5	6	0	0	0	0	0
32	1	1	1	0	5	3	0	1	1	0	0		0								0	0	0	1	0	0	0	0		0	0	0	0	0	0	1	0	1	1	1	1	4	5	6	0	0	0	0	0
27	1	1	1	0	2.5	2	0	0	1	0	0		0	120	80	20					0	0	0	1	0	0	0	0		0	0	0	0	0	0	1	0	1	1	1	1	4	5	6	0	0	0	0	0
4	2	1	1	0	0.5	1	0	0	1	0	0		0		90	20					0	0	0	0	1	0	0	0		0	0	0	0	0	0	1	0	1	1	1	1	4	5	6	0	0	0	0	0
28	1	1	1	0	5	3	1	0	0	0	0		0								0	0	0	1	0	0	0	0		0	0	0	0	0	0	1	0	1	1	1	1	4	5	6	0	0	0	0	0
21	1	1	1	0	6	2	0	0	1	0	0		0	135	92	20					0	0	0	0	1	0	0	0		0	0	0	0	0	0	1	0	1	1	1	1	4	5	6	0	0	0	0	0
28	1	1	1	0	5	3	0	0	1	0	0		0								0	0	0	1	0	0	0	0		0	0	0	0	0	0	1	0	1	1	1	1	4	5	6	0	0	0	0	0
28		1	1	0	400	2	0	0	1	0	0		0	132	72						0	0	0	0	0	0	1	0		0	0	0	0	0	1	0	0	1	1	1	1	4	5	6	0	0	0	0	0
13	2	1	2	0	3	2	1	0	1	0	0		0	116	117						0	0	0	0	1	0	0	0		0	0	0	0	0	0	1	0	1	1	1	1	4	5	6	0	0	0	0	0
14	2	1	1	0	1.5	2	0	0	0	1	0		0								0	0	0	0	1	0	0	0		0	0	0	0	0	0	1	0	1	1	1	1	4	5	6	0	0	0	0	0
14	2	1	1	0	3.5	2	0	0	1	0	0		0	110	88	20					0	0	0	0	1	0	0	0		0	0	0	0	0	0	1	0	1	1	1	1	4		6	0	0	0	0	0
28	1	0	1	0	4	1	0	1	0	0	0		0	130	90						0	0	0	0	1	0	0	0		0	0	0	0	0	1	0	0	1	1	1	1	4	5	6	0	0	0	0	0
17	2	1	1	0	3	2	0	0	1	0	0		0	94	73						0	0	1	0	0	0	0	0		0	0	0	0	0	0	1	0	1	1	1	0	4	5	6	0	0	0	0	0
42	1	1	2	0	6	2	1	0	1	0	0		0	127	94	20					0	0	0	0	1	0	0	0		0	0	0	0	0	0	1	0	1	1	1	1	4	5	6	0	0	0	0	0
6	1	1	1	0	0.5	1	0	0	1	0	0		0								0	0	0	0	1	0	0	0		0	0	0	0	0	0	1	0	1	1	1	1	4	5	6	0	0	0	0	0
42	1	1	1	0	7	2	1	0	0	1	0		0	129	122	20					0	0	1	0	0	0	0	0		0	0	0	0	0	1	0	0	1	1	1	1	4	5	6	0	0	0	0	0
27	1	1	2	1	7	3	1	0	1	0	0		0	161	126	20					0	0	1	0	0	0	0	0		0	0	0	0	0	1	0	0	1	1	1	1	4	5	6	0	0	0	0	0
34	1	1	1	0	5	2	0	0	1	0	0		0	139	79	20					0	0	0	1	0	0	0	0		0	0	0	0	0	1	0	0	1	1		0	4	5	6	0	0	0	0	0
23	1	1	2	0	5	2	1	0	1	0	0		0	131	20						0	0	0	1	0	0	0	0		0	0	0	0	0	1	0	0	1	1	1	0	4	5	6	0	0	0	0	0
24	1	1	2	1	3	2	0	0	1	0	0		0	128	59	20					0	0	0	0	1	0	0	0		0	0	0	0	0	0	1	0	1	1	1	1	4	5	6	0	0	0	0	0
24	1	1	2	1	3	2	0	0	1	0	0		0	128	59	20					0	0	0	0	1	0	0	0		0	0	0	0	0	0	1	0	1	1	1	1	4	5	6	0	0	0	0	0
8	2	1	1	0	5	1	0	1	0	1	0		0		105						0	0	0	0	1	0	0	0		1	0	0	0	0	0	1	0	1	1	1	1	4	5	6	0	0	0	0	0
52	2	1	2	1		99	1	0	1	0	0		0	150	84	18					0	0	0	1	0	0	0	0		0	0	0	0	0	0	1	0	1	1	1	1	4	5	6	0	0	0	0	0
23	1	1	2	1	8	2	1	0	1	1	0		0	121	82	18					0	0	0	1	0	0	0	0		1	0	0	0	0	0	1	0	1	1	1	1	4	5	6	0	0	0	0	0
27	1	1	1	0		2	0	0	1	0	0		0								0	0	0	0	1	0	0	0		0	0	0	0	0	0	1	0	1	1	1	1	4	5	6	0	0	0	0	0
27	1	1	1	0	5	3	1	0	1	0	0		0	87	106	18					0	0	0	1	0	0	0	0		0	0	0	0	0	1	0	0	1	1	1	1	4	5	6	0	0	0	0	0
67	2	1	2	1	1	0	1	0	0	0	0		0	130	96	20					0	0	0	0	1	0	0	0		0	0	0	0	0	0	1	0	1	1	1	1	4	5	6	0	0	0	0	0
2	1	1	2	0	6	0	1	0	0	0	0		0								0	0	1	0	0	0	0	0		0	0	0	0	0	1	0	0	1	1	1	1	4	5	6	0	0	0	0	0
5	1	1	1	0	2.5	1	0	0	1	0	0		0								0	0	0	0	1	0	0	0		0	0	0	0	0	0	1	0	1	1	1	1	4	5	6	0	0	0	0	0
24	1	1	1	0	1.5	1	0	0	1	0	0		0	123	74						0	0	0	0	1	0	0	0		0	0	0	0	0	0	1	0	1	1	1	1	4	5	6	0	0	0	0	0
5	1	1	1	0	3	1	1	0	0	0	0		0		110	17					0	0	0	0	1	0	0	0		0	0	0	0	0	0	1	0	1	1	1	1	4	5	6	0	0	0	0	0
41	2	1	2	0	7	3	0	0	1	0	0		0	113	89	18					0	0	1	0	0	0	0	0		0	0	0	0	0	0	1	0	1	1	1	0	4	5	6	0	0	0	0	0
5	2	1	1	0	1	1	1	0	1	0	0		0		67	16					0	0	0	1	0	0	0	0		0	0	0	0	0	0	1	0	1	1	1	0	4	5	6	0	0	0	0	0
16	1	1	1	0	2.5	2	0	1	0	0	0		0	117	91	19					0	0	0	1	0	0	0	0		0	0	0	0	0	1	0	0	1	1	1	1	4	5	6	0	0	0	0	0
27	2	1	1	0	6.5	2	0	0	1	0	0		0	99	84	20					0	0	0	0	1	0	0	0		0	0	0	0	0	0	1	0	1	1	1	1	4	5	6	0	0	0	0	0
25	2	1	2	0	4	3	1	0	1	0	0		0	111	74	18					0	0	0	0	1	0	0	0		0	0	0	0	0	0	1	0	1	1	1	0	4	5	6	0	0	0	0	0
50	1	1	2	1	1.5	1	1	0	1	1	0		0	146	78	18					0	0	0	1	0	0	0	0		0	0	0	0	0	0	1	0	1	1	1	1	4	5	6	0	0	0	0	0
12	1	1	1	0	3	2	1	0	1	0	0		0			22					0	0	0	1	0	0	0	0		0	0	0	0	0	0	1	0	1	1	1	1	4	5	6	0	0	0	0	0
28	2	1	1	0	3	3	1	0	1	0	0		0	140	105	18					0	0	0	0	1	0	0	0		0	0	0	0	0	0	1	0	1	1	1	0	4	5	6	0	0	0	0	0
24	1	1	2	0	2	2	0	0	1	0	0		0	135	82	20					0	0	0	1	0	0	0	0		0	0	0	0	0	0	1	0	1	1	1	1	4	5	6	0	0	0	0	0
28	2	1	1	0	5	2	0	0	1	0	0		0	132	87	20					0	0	0	1	0	0	0	0		0	0	0	0	0	0	1	0	1	1	1	1	4	5	6	0	0	0	0	0
8	1	1	1		4	1	1	0	0	1	0		0								0	0	0	1	0	0	0	0		0	0	0	0	0	0	1	0	1	1		1	4	5	6	0	0	0	0	0
26	2	1	2	1		3	1	0	1	0	0		0	125	80	18					0	0	0	0	1	0	0	0		0	0	0	0	0	0	1	0	1	1	1	0	4	5	6	0	0	0	0	0
27	1	1	1	0	3.5	2	0	0	1	0	0		0	123	80	20					0	0	0	0	1	0	0	0		0	0	0	0	0	0	1	0	1	1	1	0	4	5	6	0	0	0	0	0
25	1	1	1	0		2	0	0	1	0	0		0	109	70	20					0	0	0	0	1	0	0	0		0	0	0	0	0	0	1	0	1	1	1	1	4	5	6	0	0	0	0	0
27	1	1	1	0		2	0	0	1	0	0		0	113	80	20					0	0	0	0	1	0	0	0		0	0	0	0	0	0	1	0	1	1	1	0	4	5	6	0	0	0	0	0
30	1	1	1	0	6	2	0	0	1	0	0		0	168	82	18					0	0	0	1	0	0	0	0		0	0	0	0	0	0	1	0	1	1	1	1	4	5	6	0	0	0	0	0
23		1	1	0	3	3	0	0	1	0	0		0	134	75	18					0	0	0	1	0	0	0	0		0	0	0	0	0	0	1	0	1	1	1	1	4	5	6	0	0	0	0	0
25	1	1	1	0		2	0	0	1	0	0		0	130	105	20					0	0	0	1	0	0	0	0		0	0	0	0	0	0	1	0	1	1	1	0	4	5	6	0	0	0	0	0
60	1	1	2	1	350	2	1	0	0	0	0		0	150	104	20					0	1	0	0	0	0	0	0		0	0	1	0	0	1	0	0	1	1	1	1	4	5	6	0	0	0	0	0
54	1	1	1	0	3	99	1	0	1	0	0		0	146	95	18					0	0	0	1	0	0	0	0		0	0	0	0	0	0	1	0	1	1	1	1	4	5	6	0	0	0	0	0
29	1	1	1	0	2	3	0	0	1	0	0		0								0	0	0	1	0	0	0	0		0	0	0	0	0	0	1	0	1	1	1	1	4	5	6	0	0	0	0	0
32	2	1	1	0			1	0	1	0	0		0	124	90	20					0	0	0	1	0	0	0	0		0	0	0	0	0	0	1	0	1	1	1	0	4	5	6	0	0	0	0	0
48	1	1	99	99		99	0	0	1	0	0		0								0	0	0	0	1	0	0	0		0	0	0	0	0	0	1	0	1	1	1	1	4	5	6	0	0	0	0	0
13	2	0	0	0	6	2	1	0	1	0	0		1	110	102	26					0	0	0	0	1	0	0	0		1	0	0	0	0	1	0	0	1	1	1	0	4	5	6	1	0	0	0	0
22	1	1	2		5	1	1	0	1	0	0		0	130	85	20					0	0	0	1	0	0	0	0		0	0	0	0	0	0	1	0	1	1	1	1	4	5	6	0	0	0	0	0
18	1	1	1	0		2	0	0	1	0	0		0	131	78	20					0	0	0	0	1	0	0	0		0	0	0	0	0	0	1	0	1	1	1	0	4	5	6	0	0	0	0	0
19	2	1	1	0	3.5	2	1	0	1	0	0		0	126	94	18					0	0	0	0	1	0	0	0		0	0	0	0	0	0	1	0	1	1	1	1	4	5	6	0	0	0	0	0
54	1	0	2	1	26	2	0	0	1	0	0		0	150	90	24					0	0	1	0	0	0	0	0		1	0	0	0	0	1	0	0	1	1	1	1	4	5	5	1	0	0	0	0
25	2	1	1	0		3	1	0	1	0	0		0	126	74	20					0	0	0	1	0	0	0	0		0	0	0	0	0	0	1	0	1	1	1	0	4	5	6	0	0	0	0	0
42	1	1	1	0		98	0	0	1	0	0		0	128	101	18					0	0	0	1	0	0	0	0		0	0	0	0	0	0	1	0	1	1	1	0	4	5	6	0	0	0	0	0
32	1	1	1	0		99	1	0	1	0	0		0	120	70	20					0	0	0	1	0	0	0	0		0	0	0	0	0	0	1	0	1	1	1	1	4	5	6	0	0	0	0	0
20	1	1	1	0		1	1	0	1	0	0		0	123	66	18					0	0	0	1	0	0	0	0		0	0	0	0	0	0	1	0	1	1	1	1	4	5	6	0	0	0	0	0
20	1	1	2	0	8	1	1	0	0	0	0		0	123	66	18					0	0	0	1	0	0	0	0		0	0	0	0	0	0	1	0	1	1	1	1	4	5	6	0	0	0	0	0
2	1	1	1	0	2.5	0	0	0	1	0	0		0		80	18					0	0	0	0	1	0	0	0		0	0	0	0	0	0	1	0	1	1	1	1	4	5	6	0	0	0	0	0
2	1	1	1		2.5	0	0	0	1	0	0		0		80	18					0	0	0	0	1	0	0	0		0	0	0	0	0	0	1	0	1	1	1	1	4	5	6	0	0	0	0	0
29	2	1	1	0	6	2	1	0	1	0	0		0	125	80	20					0	0	0	1	0	0	0	0		0	0	0	0	0	0	1	0	1	1	1	0	4	5	6	0	0	0	0	0
66	1	1	1	1		3	1	0	1	0	0		0	156	94	17					0	0	1	0	0	0	0	0		0	0	0	0	0	0	1	0	1	1	1	1	4	5	6	0	0	0	0	0
6	2	1	1	0		1	0	0	1	0	0		0								0	0	0	0	1	0	0	0		0	0	0	0	0	0	1	0	1	1	1	1	4	5	6	0	0	0	0	0
6	2	1	1	0	0.5	1	0	0	1	0	0		0								0	0	0	0	1	0	0	0		0	0	0	0	0	0	1	0	1	1	1	1	4	5	6	0	0	0	0	0
26	1	1	1	0	11	3	0	0	1	1	0		0	130	92	23					0	0	1	0	0	0	0	0		1	0	0	0	0	1	0	0	1	1	1	1	4	5	6	1	0	0	0	0
22	1	1	1	0	11	3	1	0	1	0	0		0	115	106	26					0	0	1	0	0	0	0	0		1	0	0	0	0	1	0	0	1	1	1	1	4	5	6	1	0	0	0	0
26	1	1	1	0	11	3	0	0	1	0	0		0	110	85	23					0	0	1	0	0	0	0	0		1	0	0	0	0	1	0	0	1	1	1	1	4	5	6	1	0	0	0	0
20	1	1	1	0	11	3	0	0	1	1	0		0	120	110	25					0	0	1	0	0	0	0	0		1	0	0	0	0	1	0	0	1	1	1	1	4	5	6	1	0	0	0	0
35	1	1	1	0	11	2	1	0	1	0	0		0	140	79	24					0	0	1	0	0	0	0	0		1	0	0	0	0	1	0	0	1	1	1	1	4	5	6	1	0	0	0	0
46	2	1	2	0	4.5	3	1	0	1	0	0		0	163	74						0	0	0	1	0	0	0	0		0	0	0	0	0	0	1	0	1	1	1	0	4	5	6	0	0	0	0	0
54	1	1	2	0	100	0	1	0	0	1	0		0	88	136	32					0	1	0	0	0	0	0	0		0	0	1	0	0	1	0	0	0	2	1	0	3	3	5	0	0	0	0	0
8	1	1	1	0	3	1	1	0	0	1	0		0								0	0	0	1	0	0	0	0		0	0	0	0	0	0	1	0	1	1	1	0	4	5	6	0	0	0	0	0
26	1	0	2	1	100	2	1	0	0	0	0		0	112	82						0	0	0	0	0	0	1	0		0	0	1	0	0	1	0	0	1	1	1	0	4	5	6	0	0	0	0	0
33	1	1	1	0	6	3	0	0	1	0	0		0	129	86						0	0	0	1	0	0	0	0		0	0	0	0	0	0	1	0	1	1	1	0	4	5	6	0	0	0	0	0
18	1	1	2	1	1.5	1	1	0	0	0	0		0	121	86						0	0	0	0	1	0	0	0		0	0	0	0	0	0	1	0	1	1	1	0	4	5	6	0	0	0	0	0
49	1	0	2	1	8	2	1	0	1	0	0		0	130	77	19					0	0	0	0	1	0	0	0		1	0	0	0	0	0	1	0	1	1	1	1	4	5	6	1	0	0	0	0
19	1	1	1	0	1.5	2	1	0	1	0	0		0	133	80	18					0	0	0	1	0	0	0	0		0	0	0	0	0	0	1	0								0	0	0	0	0
19	1	1	1	0	1.5	2	1	0	1	0	0		0	133	80	18					0	0	0	1	0	0	0	0		0	0	0	0	0	0	1	0	1	1	1	0	4	5	6	0	0	0	0	0
47	1	1	1	0	4.5	98	0	0	1	0	0		0	122	80	18					0	0	0	1	0	0	0	0		0	0	0	0	0	0	1	0	1	1	1	0	4	5	6	0	0	0	0	0
47	1	1	1	0	4.5	98	0	0	1	0	0		0	122	80	18					0	0	0	1	0	0	0	0		0	0	0	0	0	0	1	0	1	1	1	0	4	5	6	0	0	0	0	0
58	1	1	1	0	4	1	1	0	1	0	0		0	102	90						0	0	0	1	0	0	0	0		0	0	0	0	0	0	1	0	1	1	1	0	4	5	6	0	0	0	0	0
58	1	1	1	0	6	1	1	0	1	0	0		0	126	82	18					0	0	0	1	0	0	0	0		0	0	0	0	0	0	1	0	1	1	1	1	4	5	6	0	0	0	0	0
18	1	1	1	0	4.5	2	0	0	1	0	0		0	158	90	20					0	0	0	1	0	0	0	0		0	0	0	0	0	0	1	0	1	1	1	0	4	5	6	0	0	0	0	0
24	1	0	0	0	23	2	1	0	1	0	0		0	120	99	21					0	0	0	0	0	0	1	0		1	0	0	0	0	1	0	0	1	1	1	1	4	5	6	1	0	0	0	0
26	1	1	1	0	5	3	0	0	1	0	0		0	140	62						0	0	0	1	0	0	0	0		0	0	0	0	0	0	1	0	1	1	1	0	4	5	6	0	0	0	0	0
73	2	1	2	0	6.5	0	1	0	1	0	0		0	127	79						0	0	1	0	0	0	0	0		0	0	0	0	0	0	1	0	1	1	1	0	4	5	6	0	0	0	0	0
55	1	0	2	1	22	2	1	0	1	0	0		0	160	84	20					0	0	0	0	0	0	1	0		1	0	0	0	0	1	0	0	1	1	1	1	4	5	6	1	0	0	0	0
30	1	1	1	0	60	1	0	0	0	1	0		0	101	71						0	0	0	1	0	0	0	0		0	0	0	0	0	0	1	0	1	1	1	1	4	5	6	0	0	0	0	0
30	1	1	1	0	1.5	2	0	0	1	0	0		0	141	86						0	0	0	1	0	0	0	0		0	0	0	0	0	0	1	0	1	1	1	1	4	5	6	0	0	0	0	0
65	1	1	1	0	7	99	1	0	1	0	0		0	136	90	20					0	0	0	0	1	0	0	0		0	0	0	0	0	0	1	0	1	1	1	1	4	5	6	0	0	0	0	0
65	1	1	1	0	7	99	1	0	1	0	0		0	136	90	20					0	0	0	0	1	0	0	0		0	0	0	0	0	0	1	0	1	1	1	1	4	5		0	0	0	0	0
24	1	1	2	0		2	0	0	1	0	0		0	113	92	18					1	0	0	0	0	0	0	0		0	0	0	0	0	0	1	0	1	1	1	0	4	5	6	0	0	0	0	0
9	1	1	1	0	5	1	0	0	1	0	0		0		90	20					0	0	0	1	0	0	0	0		0	0	0	0	0	0	1	0	1	1	1	0	1	5	6	0	0	0	0	0
28	1	1	1	0	4.5	3	0	0	1	0	0		0	157	100	18					0	0	0	0	1	0	0	0		0	0	0	0	0	0	1	0	1	1	1	0	4	5	6	0	0	0	0	0
19	1	1	1	0	3	2	1	0	1	0	0		0	141	90	20					0	0	0	0	1	0	0	0		0	0	0	0	0	0	1	0	1	1	1	1	4	5	6	0	0	0	0	0
46	2	1	2	1	60	0	1	0	0	0	0		0	138	86	20					0	0	0	1	0	0	0	0		0	0	0	0	0	0	1	0	1	1	1	0	4	5	6	0	0	0	0	0
50	2	1	2	0	6.5	1	1	0	0	0	0		0	161	73						0	0	0	1	0	0	0	0		0	0	0	0	0	0	1	0	1	1	1	0	4	5	6	0	0	0	0	0
51	1	1		0	12	1	1	0	0	0	0		0	120	77						0	0	0	1	0	0	0	0		0	0	0	0	0	0	1	0	1	1	1	0	4	5	6	0	0	0	0	0
35	1	1	1	0	4	2	0	0	1	0	0		0	126	81	20					0	0	0	1	0	0	0	0		0	0	0	0	0	1	0	0	1	1	1	1	4	5	6	0	0	0	0	0
34	2	1	1	0	2.5	3	0	0	1	0	0		0	170	90	20					0	0	0	1	0	0	0	0		0	0	0	0	0	1	0	0	1	1	1	1	4	5	6	0	0	0	0	0
60	2	1	2	1	1.5	2	1	0	1	0	0		0	120	90	20					0	0	0	0	1	0	0	0		0	0	0	0	0	0	1	0	1	1	1	0	4	5	6	0	0	0	0	0
7	1	1	1	0		1	0	0	1	0	0		0	130	128	22					0	0	0	1	0	0	0	0		0	0	0	0	0	0	1	0	1	1	1	0	4	5	6	0	0	0	0	0
10	2	1	1	0	4	1	0	1	1	0	0		0	116	110	21					0	0	0	0	1	0	0	0		0	0	0	0	0	0	1	0	1	1	1	0	4	5	6	0	0	0	0	0
21	2	1	1	0	6.5	2	0	0	1	0	0		0	122	97	18					0	0	0	1	0	0	0	0		0	0	0	0	0	0	1	0	1	1	1	1	4	5	6	0	0	0	0	0
29	1	1	1	0	8.5	2	1	0	1	0	0		0	96	116	20					0	0	0	0	1	0	0	0		0	0	0	0	0	0	1	0	1	1	1	1	4	5	6	0	0	0	0	0
4	2	1	1	0		1	0	0	1	0	0		0	120	124	37.5					0	0	0	0	1	0	0	0		0	0	0	0	0	0	1	0	1	1	1	1	4	5	6	0	0	0	0	0
29	2	1	1	0	3	2	0	0	1	0	0		0	95	80						0	0	0	1	0	0	0	0		1	0	0	0	0	0	1	0	1	1	1	1	4	5	6	0	0	0	0	0
27	1	1	1	0	1.5	2	0	0	1	0	0		0	142	83	20					0	0	0	0	1	0	0	0		0	0	0	0	0	0	1	0	1	1	1	1	4	5	6	0	0	0	0	0
33	1	1	1	0	6.5	3	1	0	1	0	0		0	134	77	18					0	0	0	0	1	0	0	0		0	0	0	0	0	0	1	0	1	1	1	1	4	5	6	0	0	0	0	0
43	2	1	1	0		2	0	0	1	0	0		0	120	108	20					0	0	0	0	1	0	0	0		0	0	0	0	0	0	1	0								0	0	0	0	0
43	2	1	1	0		2	0	0	1	0	0		0	120	108	20					0	0	0	0	1	0	0	0		0	0	0	0	0	0	1	0	1	1	1	0	4	5	6	0	0	0	0	0
27	1	1	1	0	4.5	98	1	0	1	0	0		0	120	70	20					0	0	0	1	0	0	0	0		0	0	0	0	0	0	1	0	1	1	1	0	4	5	6	0	0	0	0	0
26	1	1	1	0	3.5	3	0	0	1	0	0		0	141	61						0	0	0	1	0	0	0	0		0	0	0	0	0	0	1	0	1	1	1	1	4	5	6	0	0	0	0	0
50	1	1	2	0	10	2	1	0	1	0	0		0	128	66	18					0	0	0	0	1	0	0	0		1	0	0	0	0	0	1	0	1	1	1	1	4	5	6	0	0	0	0	0
29	1	1	1	0		2	1	0	1	0	0		0	119	85	18					0	0	0	1	0	0	0	0		0	0	0	0	0	1	0	0	1	1	1	1	4	5	6	0	0	0	0	0
39	2	1	1	0	10	3	0	0	1	0	0		0	158	77						0	0	1	0	0	0	0	0		0	0	0	0	0	0	1	0	1	1	1	0	4	5	6	0	0	0	0	0
22	2	1		0	1	1	0	0	0	1	0		0	101	100						0	0	0	0	1	0	0	0		0	0	0	0	0	0	1	0	1	1	1	0	4	5	6	0	0	0	0	0
10	2	1	1	0	20	1	1	0	0	0	0		0								0	0	0	1	0	0	0	0		0	0	0	0	0	1	0	0	1	1	1	0	4	5	6	0	0	0	0	0
14	1	1	1	0	1	2	1	0	1	0	0		0	122	77	22					1	0	0	0	0	0	0	0		1	0	0	0	0	0	1	0	1	1	1	1	4	5	6	0	0	0	0	0
36	2	1	2	0	3	2	0	0	0	0	0		0	129	93						0	0	0	1	0	0	0	0		0	0	0	0	0	0	1	0	1	1	1	0	4	5	6	0	0	0	0	0
23	1	1	1	0		2	1	0	1	0	0		0	120	69	20					0	0	0	1	0	0	0	0		0	0	0	0	0	0	1	0	1	1	1	0	4	5	6	0	0	0	0	0
14	1	1	1	0	2	1	1	0	1	0	0		0								0	0	0	0	1	0	0	0		0	0	0	0	0	0	1	0	1	1	1	0	4	5	6	0	0	0	0	0
3	2	1	1	0	0.5	1	0	0	1	0	1	electricity	0								0	0	0	0	1	0	0	0		1	0	0	0	0	0	1	0	1	1	1	0	4	5	6	0	0	0	0	0
25	1	1	1	0	0.5	1	0	0	1	0	0		0	125	88						1	0	0	0	0	0	0	0		0	0	0	0	0	0	1	0	1	1	1	0	4	5	6	0	0	0	0	0
20	2	1	2	1	3.5	2	1	0	1	0	0		0								0	0	1	0	0	0	0	0		0	0	0	0	0	1	0	0	1	1	1	0	4	5	6	0	0	0	0	0
19	2	1	1	0	3.5	2	1	0	1	0	0		0	95	80						0	0	0	1	0	0	0	0		0	0	0	0	0	0	1	0	1	1	1	1	4	5	6	0	0	0	0	0
27	1		1	0	7	3	0	0	1	0	0		0	120	120	22					0	0	0	1	0	0	0	0		0	0	0	0	0	0	1	0	1	1	1	1	4	5	6	0	0	0	0	0
34	1	1	1	1	10	99	1	0	1	0	0		0	122	89	22					0	0	0	1	0	0	0	0		0	0	0	0	0	0	1	0								0	0	0	0	0
19	2	1	1	0	6	2	1	0	1	0	0		0	122	87	20					0	0	0	1	0	0	0	0		0	0	0	0	0	0	1	0	1	1	1	1	4	5	6	0	0	0	0	0
34	1	1	1	1	10	98	1	0	1	0	0		0	122	89	22					0	0	0	1	0	0	0	0		0	0	0	0	0	0	1	0	1	1	1	0	4	5	6	0	0	0	0	0
15	2	1	1	0		2	1	0	1	0	0		0	153	125	20					0	0	0	1	0	0	0	0		0	0	1	0	0	1	0	0	1	1	1	1	4	5	6	0	0	0	0	0
17	2	1	2	1	6	2	1	0	1	0	0		0	175	104	20					0	0	0	1	0	0	0	0		0	0	0	0	0	1	0	0	1	1	1	1	4	5	6	0	0	0	0	0
33	1	1	1	0	6	1	0	0	1	0	0		0	134	114	22					0	0	0	1	0	0	0	0		0	0	0	0	0	0	1	0	1	1	1	0	4	5	6	0	0	0	0	0
33	1	1	1	0	6	1	0	0	1	0	0		0	134	114	22					0	0	0	1	0	0	0	0		0	0	0	0	0	0	1	0	1	1	1	0	4	5	6	0	0	0	0	0
34	1	1	1	0		2	0	0	1	0	0		0	158	90	20					0	0	0	0	1	0	0	0		0	0	0	0	0	0	1	0	1	1	1	1	4	5	6	0	0	0	0	0
28	2	1	0	0	25	2	1	0	1	0	0		0	110	100	26					0	0	1	0	0	0	0	0		1	0	0	0	0	1	0	0	1	1	1	1	4	5	6	1	0	0	0	0
31	2	1	1	0	25	2	0	1	1	0	0		0	120	96	24					0	0	1	0	0	0	0	0		1	0	0	0	0	1	0	0	1	1	1	1	4	5	6	1	0	0	0	0
34	2	1	2	0	25	2	1	0	1	0	0		0	120	96	24					0	0	1	0	0	0	0	0		1	0	0	0	0	1	0	0	1	1	1	1	4	5	6	1	0	0	0	0
39	2	0	2	1	25	2	1	0	1	0	0		0	140	100	26					0	0	1	0	0	0	0	0		1	0	0	0	0	1	0	0	1	1	1	1	4	5	6	1	0	0	0	0
19	2	1	1	0		2	1	0	1	0	0		0	122	87	20					0	0	0	1	0	0	0	0		0	0	0	0	0	0	1	0	1	1	1	0	4	5	6	0	0	0	0	0
30	2	1	2	0	25	2	1	0	1	0	0		0	120	98	23					0	0	1	0	0	0	0	0		1	0	0	0	0	1	0	0	1	1	1	1	4	5	6	1	0	0	0	0
31	2	1	1	0	25	3	0	1	1	0	0		0	110	102	26					0	0	1	0	0	0	0	0		1	0	0	0	0	1	0	0	1	1	1	1	4	5	6	1	0	0	0	0
63	1	1	2	0	25	2	1	0	1	0	0		0	160	89	25					0	0	1	0	0	0	0	0		1	0	0	0	0	1	0	0	1	1	1	1	4	5	6	1	0	0	0	0
58	2	1	2	0	25	2	1	0	1	0	0		0	185	86	23					0	0	1	0	0	0	0	0		1	0	0	0	0	1	0	0	1	1	1	1	4	5	6	1	0	0	0	0
26	1	1	0	0	25	3	0	0	1	0	0		0	130	85	21					0	0	1	0	0	0	0	0		1	0	0	0	0	1	0	0	1	1	1	1	4	5	6	1	0	0	0	0
46	1	1	2	0	25	3	0	0	1	0	0		0	150	80	19					0	0	1	0	0	0	0	0		1	0	0	0	0	1	0	0	1	1	1	1	4	5	6	1	0	0	0	0
32	1	1	1	0	25	2	1	0	1	0	0		0	130	86	23					0	0	1	0	0	0	0	0		1	0	0	0	0	1	0	0	1	1	1	1	4	5	6	1	0	0	0	0
44	1	1	2	0	25	3	1	0	1	0	0		0	170	87	21					0	0	1	0	0	0	0	0		1	0	0	0	0	1	0	0	1	1	1	1	4	5	6	1	0	0	0	0
49	1	0	2	1	400	1	1	0	0	0	0		0	128	86						0	0	1	0	0	0	0	0		0	0	0	0	0	0	1	0	1	1	1	1	2	2	5	0	0	0	0	0
30	1	1	1	0		3	1	0	1	0	0		0	133	85	20					0	0	0	1	0	0	0	0		0	0	0	0	0	0	1	0	1	1	1	0	4	5	6	0	0	0	0	0
9	1	1	1	0	1.5	1	0	1	0	0	0		0			23					0	0	0	0	1	0	0	0		0	0	0	0	0	0	1	0	1	1	1	1	4	5	6	0	0	0	0	0
14	1	1	1	0	1.5	2	0	1	0	0	0		0	128	94	22					0	0	0	0	1	0	0	0		0	0	0	0	0	0	1	0	1	1	1	1	4	5	6	0	0	0	0	0
19	2	1	1	0	15	2	0	0	0	0	0		0	120	80	20					0	0	0	1	0	0	0	0		0	0	0	0	0	0	1	0	1	1	1	0	4	5	6	0	0	0	0	0
46	1	1	2	1	1.5	2	1	0	0	1	0		0	105	98						0	0	0	0	1	0	0	0		0	0	0	0	0	0	1	0	1	1	1	0	4	5	6	0	0	0	0	0
37	1	1	1	0	1	1	1	0	0	0	0		0	110	71						1	0	0	0	0	0	0	0		0	0	0	0	0	0	1	0	1	1	1	0	4	5	6	0	0	0	0	0
44	2	1	2	0	10	1	1	0	0	0	0		0	142	70						0	0	0	0	1	0	0	0		0	0	0	0	0	0	1	0	1	1	1	0	4	5	6	0	0	0	0	0
8	1	1	1	0		1	1	0	1	0	0		0		110	18					0	0	0	1	0	0	0	0		0	0	0	0	0	0	1	0	1	1	1	1	4	5	6	0	0	0	0	0
22	2	1	1	0	5.5	2	0	0	0	1	0		0	111	74						0	0	0	1	0	0	0	0		0	0	0	0	0	0	1	0	1	1	1	0	4	5	6	0	0	0	0	0
10	2	1	1	0	1.5	1	1	0	0	0	0		0		100						1	0	0	0	0	0	0	0		0	0	0	0	0	0	1	0	1	1	1	0	4	5	6	0	0	0	0	0
19	1	1	2	0	5.5	1	1	0	0	0	0		0	110							0	0	0	0	1	0	0	0		0	0	0	0	0	0	1	0	1	1	1	1	4	5	6	0	0	0	0	0
45	1	1	1	0	4.5	1	1	0	0	0	0		0	125	67						0	0	0	1	0	0	0	0		0	0	0	0	0	0	1	0	1	1	1	0	4	5	6	0	0	0	0	0
23	2	1	2	0	1.5	3	1	0	1	0	0		0	120	69						0	0	0	0	1	0	0	0		0	0	0	0	0	0	1	0	1	1	1	0	4	5	6	0	0	0	0	0
46	1	1	2	0		3	1	0	1	0	0		0	129	113	18					0	0	0	1	0	0	0	0		0	0	0	0	0	0	1	0	1	1	1	1	4	5	6	0	0	0	0	0
18	1	1	2	0		2	0	0	1	0	0		0	100	83	20					0	0	0	0	1	0	0	0		0	0	0	0	0	0	1	0	1	1	1	1	4	5	6	0	0	0	0	0
9	1	1	1	0	1	1	1	0	1	0	0		0								0	0	0	0	1	0	0	0		0	0	0	0	0	0	0	0	1	1	1	0	4	5	6	0	0	0	0	0
9	1	1	1	0	1	1	1	0	1	0	0		0								0	0	0	0	1	0	0	0		0	0	0	0	0	0	1	0	1	1	1	0	4	5	6	0	0	0	0	0
4	1	1	1	0	1	1	0	0	1	0	0		0								0	0	0	1	0	0	0	0		0	0	0	0	0	0	1	0	1	1	1	0	4	5	6	0	0	0	0	0
25	1	1	1	0		3	1	0	1	0	0		0	150	107	20					0	0	0	1	0	0	0	0		0	0	0	0	0	0	1	0	1	1	1	0	4	5	6	0	0	0	0	0
29	1	1	1	0		99	1	0	1	0	0		0	116	73	18					0	0	0	1	0	0	0	0		0	0	0	0	0	0	1	0	1	1	1	0	4	5	6	0	0	0	0	0
7	2	1	1	0		1	1	0	1	0	0		0		126	24					0	0	0	0	1	0	0	0		0	0	0	0	0	0	1	0	1	1	1	0	4	5	6	0	0	0	0	0
23	1	1	1	0		2	1	0	1	0	0		0	138	76	19					0	0	0	0	1	0	0	0		0	0	0	0	0	0	1	0	1	1	1	0	4	5	6	0	0	0	0	0
12	2	1		0	6	2	0	0	0	0	0		0	110							0	0	0	1	0	0	0	0		0	0	0	0	0	0	1	0	1	1	1	1	4	5	6	0	0	0	0	0
45	1	1	1	0	6	0	1	0	0	0	0		0	137	91						0	0	0	0	1	0	0	0		0	0	0	0	0	0	1	0	1	1	1	1	4	5	6	0	0	0	0	0
52	1	1	1	0	3.5	99	1	0	1	0	0		0	120	90	20					0	0	0	0	1	0	0	0		0	0	0	0	0	0	1	0	1	1	1	1	4	5	6	0	0	0	0	0
31	1	1	1	0			1	0	1	0	0		0	139	66	18					0	0	0	1	0	0	0	0		0	0	0	0	0	1	0	0	1	1	1	0	4	5	6	0	0	0	0	0
31	1	1	1	0			1	0	1	0	0		0	139	66	18					0	0	0	1	0	0	0	0		0	0	0	0	0	1	0	0	1	1	1	0	4	5	6	0	0	0	0	0
19	1	1	2	0	6	2	1	0	0	0	0		0	124	58						0	0	0	0	1	0	0	0		0	0	0	0	0	0	1	0	1	1	1	0	4	5	6	0	0	0	0	0
15	1	1	1	0	3.5	2	0	0	1	0	0		0	120	76	20					0	0	0	0	1	0	0	0		0	0	0	0	0	0	1	0	1	1	1	1	4	5	6	0	0	0	0	0
7	2	1	1	0		1	1	0	1	0	0		0		90	20					0	0	0	1	0	0	0	0		0	0	0	0	0	0	1	0	1	1	1	0	4	5	6	0	0	0	0	0
61	2	1	0	1	0.5	0	1	0	1	0	0		0	124	70						0	0	0	1	0	0	0	0		0	0	0	0	0	0	0	0	1	1	1	0	4	5	6	0	0	0	0	0
26	1	1	1	0	6.5	2	1	0	1	0	0		0	116	78	18					0	0	0	0	1	0	0	0		0	0	0	0	0	0	1	0	1	1	1	1	4	5	6	0	0	0	0	0
52	1	1	2	1	4.5	1	1	0	1	0	0		0	200	80	20					0	0	0	0	1	0	0	0		0	0	0	0	0	0	1	0	1	1	1	1	4	5	6	0	0	0	0	0
1.6	2	1	1	0	1	0	0	0	1	0	0		0		90	24					0	0	0	0	1	0	0	0		0	0	0	0	0	1	0	0	1	1	1	0	4	5	6	0	0	0	0	0
45	1	1	1	0		99	1	0	1	0	0		0	143	81	20					0	0	0	1	0	0	0	0		0	0	0	0	0	0	1	0	1	1	1	1	4	5	6	0	0	0	0	0
47	2	1	1	0			1	0	1	0	0		0	148	68	20					0	0	0	0	1	0	0	0		0	0	0	0	0	0	1	0	1	1	1	1	4	5	6	0	0	0	0	0
60	2	1	2	0	4	1	1	0	1	0	0		0	138	70	20					0	0	0	0	1	0	0	0		0	0	0	0	0	0	1	0	1	1	1	0	4	5	6	0	0	0	0	0
41	2	1	1	0		1	0	0	1	0	0		0	132	63	20					0	0	0	1	0	0	0	0		0	0	0	0	0	0	1	0	1	1	1	0	4	5	6	0	0	0	0	0
34	1	1	1	0	2	1	1	0	1	0	0		0	154	82	20					0	0	0	1	0	0	0	0		0	0	0	0	0	0	1	0	1	1	1	1	4	5	6	0	0	0	0	0
29	1	1	1	0	2	3	0	0	1	0	0		0	134	108	20					0	0	0	1	0	0	0	0		0	0	0	0	0	0	1	0	1	1	1	0	4	5	6	0	0	0	0	0
27	1	1	1	0		2	1	0	1	0	0		0	122	101	18					0	0	0	1	0	0	0	0		0	0	0	0	0	0	1	0	1	1	1	0	4	5	6	0	0	0	0	0
47	1	1	1	0		1	1	0	0	0	0		0	160	95	20					0	0	0	1	0	0	0	0		0	0	0	0	0	0	1	0	1	1	1	0	4	5	6	0	0	0	0	0
5	2	1	1	0	0.5	1	1	0	1	0	0		0		97	18					1	0	0	0	0	0	0	0		0	0	0	0	0	0	1	0	1	1	1	0	4	5	6	0	0	0	0	0
40	1	1	1	0		99	1	0	1	0	0		0	130	80	18					0	0	0	0	1	0	0	0		0	0	0	0	0	0	1	0	1	1	1	1	4	5	6	0	0	0	0	0
36	1	1	1	0	4.5	1	0	1	0	0	0		0								0	0	0	1	0	0	0	0		0	0	0	0	0	0	1	0	1	1	1	0	4	5	6	0	0	0	0	0
38	1	1	1	1	6	2	1	1	0	0	0		0	147	55						0	0	0	1	0	0	0	0		0	0	0	0	0	0	1	0	1	1	1	0	4	5	6	0	0	0	0	0
21	2	1	1	0	2	2	1	0	1	0	0		0	109	89	18					0	0	0	0	1	0	0	0		0	0	0	0	0	0	1	0	1	1	1	1	4	5	6	0	0	0	0	0
60	2	1	2	1	1.5	2	1	0	1	0	0		0	147	77						0	0	0	0	1	0	0	0		0	0	0	0	0	0	1	0	1	1	1	0	4	5	6	0	0	0	0	0
50	2	1	2	1	4	1	1	0	1	0	0		0	119	105	20					0	0	0	0	1	0	0	0		0	0	0	0	0	0	1	0	1	1	1	1	4	5	6	0	0	0	0	0
35	2	1	1	0	6	3	1	0	1	0	0		0	130	99	18					0	0	0	0	1	0	0	0		0	0	0	0	0	0	1	0	1	1	1	0	4	5	6	0	0	0	0	0
31	1	1	1	0	2	2	0	0	1	0	0		0	134	80	18					0	0	0	0	1	0	0	0		0	0	0	0	0	1	0	0	1	1	1	0	4	5	6	0	0	0	0	0
26	2	1	1	0		3	1	0	1	0	0		0	103	90	18					0	0	0	1	0	0	0	0		0	0	0	0	0	0	1	0	1	1	1	0	4	5	6	0	0	0	0	0
18	1	1	1	0	3.5	0	0	0	0	1	0		0	112							0	0	0	0	1	0	0	0		0	0	0	0	0	0	1	0	1	1	1	0	4	5	6	0	0	0	0	0
31	1	1	2	1	8	1	1	0	0	0	0		0	107	65	20					0	0	0	0	1	0	0	0		1	0	0	0	0	0	1	0	1	1	1	1	4	5	6	0	0	0	0	0
32	1	1	2	1	8	1	1	0	0	0	0		0								0	0	0	0	1	0	0	0		0	0	0	0	0	0	1	0	1	1	1	1	4	5	6	0	0	0	0	0
42	2	1	1	0		2	1	1	1	0	0		0	99	82	17					0	0	0	1	0	0	0	0		0	0	0	0	0	0	1	0	1	1	1	0	4	5	6	0	0	0	0	0
65	1	1	1	0		1	1	0	0	0	0		0	136	66	18					0	0	0	0	1	0	0	0		0	0	0	0	0	0	1	0	1	1	1	0	4	5	6	0	0	0	0	0
24	1	1	1	0	4.5	1	0	0	1	0	0		0								0	0	0	1	0	0	0	0		0	0	0	0	0	1	0	0	1	0	0	0	1	1	1	0	0	0	0	0
4	1	1	1	0		1	0	0	1	0	0		0		100	18					1	0	0	0	0	0	0	0		0	0	0	0	0	1	0	0	1	1	1	1	4	5	6	0	0	0	0	0
35	2	1	1	0	0.5	2	1	1	1	0	0		0	120	82	18					1	0	0	0	0	0	0	0		0	0	0	0	0	0	1	0	1	1	1	0	4	5	6	0	0	0	0	0
40	1	1	1	0	4	1	0	1	0	1	0		0	103	80	20					0	0	1	0	0	0	0	0		0	0	0	0	0	0	1	0	1	1	1	0	4	5	6	0	0	0	0	0
42	2	1	1	0	3	1	1	0	0	0	0		0	169	104	17					0	0	0	0	1	0	0	0		0	0	0	0	0	0	1	0	1	1	1	1	4	5	6	0	0	0	0	0
19	2	1	0	0	2	1	1	0	1	0	0		0	129	60						0	0	0	1	0	0	0	0		0	0	0	0	0	0	1	0	1	1	1	0	4	5	6	0	0	0	0	0
5	1	1	1	0	3.5	1	1	0	1	0	0		0		104	16					0	0	0	0	1	0	0	0		0	0	0	0	0	1	0	0	1	1	1	0	4	5	6	0	0	0	0	0
2	2	1	1	0	0.5	0	1	0	1	0	0		0		100	22					1	0	0	0	0	0	0	0		0	0	0	0	0	1	0	0	1	1	1	1	4	5	6	0	0	0	0	0
16	2	1	1	0		2	0	0	1	0	0		0	102	106	20					0	0	0	1	0	0	0	0		0	0	0	0	0	0	1	0	1	1	1	0	4	5	6	0	0	0	0	0
26	2	1	1	0	4	2	0	0	1	0	0		0	122	104	18					0	0	0	0	1	0	0	0		0	0	0	0	0	0	1	0	1	1	0	1	4	5	6	0	0	0	0	0
8	2	1	1	0	4	1	0	0	0	1	0		0								0	0	0	0	1	0	0	0		0	0	0	0	0	0	1	0	1	1	1	0	4	5	6	0	0	0	0	0
59	1	1	2	0	5	3	1	0	1	0	0		0	149	79	18					0	0	1	0	0	0	0	0		0	0	0	0	0	0	1	0	1	1	1	1	4	5	6	0	0	0	0	0
40	2	1		0	3		0	0	1	0	0		0	138	88	16					0	0	0	1	0	0	0	0		0	0	0	0	0	0	1	0	1	1	1	0	4	5	6	0	0	0	0	0
37	1	1	1	0			0	0	1	0	0		0	152	77	22					0	0	0	0	0	0	0	0		0	0	0	0	0	0	1	0	1	1	1	1	4	5	6	0	0	0	0	0
27	2	1	1	0		2	0	0	1	0	0		0	137	86	20					0	0	0	0	1	0	0	0		0	0	0	0	0	0	1	0	1	1	1	1	4	5	6	0	0	0	0	0
9	1	1	1	0	2	1	0	1	0	0	0		0	105	90						0	0	0	0	1	0	0	0		0	0	0	0	0	0	1	0	1	1	1	1	4	5	6	0	0	0	0	0
22	1	1	1	1	2		1	0	0	0	0		0	142	90	20					0	0	0	1	0	0	0	0			0	0	0	0	0	1	0	1	1	1	1	4	5	6	0	0	0	0	0
32	1	1	1	0	7	99	1	0	1	0	0		0	140	80	22					0	0	0	1	0	0	0	0		1	0	0	0	0	0	1	0	1	1	1	1	4	5	6	0	0	0	0	0
3	1	1	1	0	1	0	0	0	1	0	0		0		128	21					0	0	0	0	1	0	0	0		0	0	0	0	0	0	1	0	1	1	1	1	4	5	6	0	0	0	0	0
10	1	1	2	0	1	2	1	1	1	0	0		0		69	20					1	0	0	0	0	0	0	0		0	0	0	0	0	0	1	0	1	1	1	0	4	5	6	0	0	0	0	0
6	1	1	1	0	0.25	1	1	0	1	0	0		0		80	22					1	0	0	0	0	0	0	0		0	0	0	0	0	0	1	0	1	1	1	0	4	5	6	0	0	0	0	0
23	2	1	1	0	0.25	2	1	0	1	0	0		0	116	117	22					1	0	0	0	0	0	0	0		0	0	0	0	0	0	1	0	1	1	1	1	4	5	6	0	0	0	0	0
7	2	1	1	0	0.25	1	0	1	1	0	0		0		100	23					1	0	0	0	0	0	0	0		0	0	0	0	0	0	1	0	1	1	1	1	4	5	6	0	0	0	0	0
35	2	1	1	0	5	3	0	0	1	0	0		0								0	0	0	1	0	0	0	0		0	0	0	0	0	0	1	0	1	1	1	0	4	5	6	0	0	0	0	0
29	1	1	1	0	6	3	0	1	1	0	0		0	140	71	18					0	0	0	1	0	0	0	0		0	0	0	0	0	0	1	0	1	1	1	0	4	5	6	0	0	0	0	0
2	2	1	1	0		98	1	0	1	0	0		0		102	21					0	0	0	1	0	0	0	0		0	0	0	0	0	1	0	0	1	1	1	0	4	5	6	0	0	0	0	0
68	2	1	2	1			0	0	0	0	0		0	120	68	19					0	0	0	1	0	0	0	0		0	0	0	0	0	0	1	0	1	1	1	0	4	5	6	0	0	0	0	0
56	1	1	2	0	5	3	0	0	1	0	0		0	156	68	24					0	0	1	0	0	0	0	0		0	0	0	0	0	0	1	0	1	1	1	0	4	5	6	0	0	0	0	0
4	1	1		0	5	1	0	1	0	0	0		0								0	0	0	1	0	0	0	0		0	0	0	0	0	0	1	0	1	1	1	0	4	5	6	0	0	0	0	0
36	1	1	1	0	4		0	0	1	1	0		0	116	108						0	0	0	1	0	0	0	0		0	0	0	0	0	0	1	0	1	1	1	0	4	5	6	0	0	0	0	0
21	2	1	2	0	2.5	3	1	1	0	1	0		0								0	0	0	1	0	0	0	0		0	0	0	0	0	1	0	0	1	1	1	1	4	5	6	0	0	0	0	0
10	2	1	2	0	1	1	0	0	1	0	0		0	106	110						0	0	1	0	0	0	0	0		0	0	0	0	0	0	1	0	1	1	1	0	4	5	6	0	0	0	0	0
10	2	1	2	0	1	1	0	0	1	0	0		0	107	78						0	0	1	0	0	0	0	0		0	0	0	0	0	0	1	0	1	1	1	0	4	5	6	0	0	0	0	0
38	2	1	1	0	1	2	0	1	1	0	0		0	141	69						0	0	0	1	0	0	0	0		0	0	0	0	0	0	1	0	1	1	1	0	4	5		0	0	0	0	0
1.75	2	1	1	0	4.5	0	0	0	1	0	0		0								0	0	0	1	0	0	0	0		0	0	0	0	0	0	1	0	1	1	1	0	4	5	6	0	0	0	0	0
11	2	1	1	0	0.5	2	0	0	1	0	0		0	121	80	18					0	0	0	0	1	0	0	0		0	0	0	0	0	0	1	0	1	1	1	0	4	5	6	0	0	0	0	0
9	2	1	1	0	10	1	1	0	0	1	0		0	80	72						0	0	0	1	0	0	0	0		0	0	0	0	0	0	1	0	1	1	1	0	4	5	6	0	0	0	0	0
48	1	1	1	0	1	1	1	0	0	0	0		0	106	88						0	0	0	1	0	0	0	0		0	0	0	0	0	0	1	0	1	1	1	0	4	5	6	0	0	0	0	0
16	1	0	0	0	9	2	1	0	1	0	0		0	115	90	26					0	0	0	0	0	0	1	0		1	0	0	0	0	1	0	0	1	1	1	1	4	5	6	1	0	0	0	0
60	1	1	1	0	6	3	0	0	1	0	0		0	130	61						0	0	1	0	0	0	0	0		0	0	0	0	0	0	1	0	1	1	1	1	4	5	6	0	0	0	0	0
23	2	1	1	0	7	2	0	0	1	0	0		0	110	87	24					0	0	1	0	0	0	0	0		1	0	0	0	0	1	0	0	1	1	1	1	4	5	6	1	0	0	0	0
29	1	1	1	0	7	3	1	0	1	0	0		0	140	110	27					0	0	1	0	0	0	0	0		1	0	0	0	0	1	0	0	1	1	1	1	3	4	4	1	0	0	0	0
36	1	1	0	0	4	2	0	0	1	0	0		0	140	84	22					0	0	1	0	0	0	0	0		0	0	0	0	0	0	1	0	1	1	1	1	4	5	6	0	0	0	0	0
32	1	1	0	0	5		0	0	1	0	0		0	161	80	22					0	0	1	0	0	0	0	0		0	0	0	0	0	0	1	0	1	1	1	1	4	5	6	0	0	0	0	0
36	1	1	1	0		1	0	0	0	0	1	0	0	132	80	20					0	0	1	0	0	0	0	0		0	0	0	0	0	0	1	0	1	1	1	0	4	5	6	0	0	0	0	0
48	1	1	1	0	6	1	1	0	0	0	0		0								0	0	0	0	1	0	0	0		0	0	0	0	0	0	1	0	1	1	1	0	4	5	6	0	0	0	0	0
24	1	1	1	0	60	2	0	0	1	0	0		0								0	1	0	0	0	0	0	0		0	0	0	0	0	0	1	0	1	1	1	1	4	5	6	0	0	0	0	0
32	1	1	1	0	60	2	0	0	1	0	0		0								0	1	0	0	0	0	0	0		0	0	0	0	0	0	1	0	1	1	1	1	4	5	6	0	0	0	0	0
25	1	1	1	0	60	2	0	0	1	0	0		0								0	1	0	0	0	0	0	0		0	0	0	0	0	0	1	0	1	1	1	1	4	5	6	0	0	0	0	0
27	1	1	0	0	60	2	0	0	1	0	0		0								0	1	0	0	0	0	0	0		0	0	0	0	0	0	1	0	1	1	1	1	4	5	6	0	0	0	0	0
41	1	1	1	0	4.5	2	1	0	0	1	0		0								0	0	0	0	1	0	0	0		0	0	0	0	0	0	1	0	1	1	1	1	4	5	6	0	0	0	0	0
29	1	1	1	0	3	1	0	1	0	0	0		0								0	0	0	0	1	0	0	0		0	0	0	0	0	0	1	0	1	1	1	1	4	5	6	0	0	0	0	0
30	1	1	1	0	4.5	2	1	0	1	0	0		0								0	0	0	1	0	0	0	0		0	0	0	0	0	0	1	0	1	1	1	1	4	5	6	0	0	0	0	0
25	1	1	1	0	4.5	2	0	0	1	0	0		0								0	0	0	1	0	0	0	0		0	0	0	0	0	0	1	0	1	1	1	1	4	5	6	0	0	0	0	0
17	1	1	1	0	1.5	2	0	1	0	0	0		0	136	71						0	0	0	1	0	0	0	0		0	0	0	0	0	0	1	0	1	1	1	0	4	5	6	0	0	0	0	0
1.1	2	1	1	0	4	0	0	0	1	0	0		0								0	0	0	1	0	0	0	0		0	0	0	1	0	0	0	0	1	1	1	0	4	5	6	0	0	0	0	0
42	1	1	1	0	3	1	0	0	1	0	0		0	122	95						0	0	0	1	0	0	0	0		0	0	0	0	0	0	1	0	1	1	1	1	4	5	6	0	0	0	0	0
25	1	1	1	0	5	99	1	0	1	0	0		0	140	92	20					0	0	0	0	1	0	0	0		0	0	0	0	0	0	1	0	1	1	1	0	4	5	6	0	0	0	0	0
43	2	1	1	0		1	1	0	1	0	0		0	130	99	18					0	0	0	1	0	0	0	0		0	0	0	0	0	0	1	0	1	1	1	0	4	5	6	0	0	0	0	0
25	1	1	1	0		3	1	0	1	0	0		0	129	74	20					0	0	0	1	0	0	0	0		0	0	0	0	0	0	1	0	1	1	1	0	4	5	6	0	0	0	0	0
26	2	1	1	0		3	0	0	1	0	0		0	105	87	17					0	0	0	1	0	0	0	0		0	0	0	0	0	0	1	0	1	1	1	1	4	5	6	0	0	0	0	0
25	2	1	1	0		3	1	0	1	0	0		0	110	75	18					0	0	0	1	0	0	0	0		0	0	0	0	0	0	1	0	1	1	1	0	4	5	6	0	0	0	0	0
67	2	1	1	1	6	1	1	0	1	1	0		0	168	92	22					0	0	0	1	0	0	0	0		0	0	0	0	0	0	1	0	1	1	1	0	4	5	6	0	0	0	0	0
58	1	1	1	0	1	1	1	0	0	1	0		0	125	79	16					0	0	0	0	1	0	0	0		0	0	0	0	0	0	1	0	1	1	1	1	4	5	6	0	0	0	0	0
23	1	1	2	0	4	3	1	0	1	0	0		0	130	65	16					0	0	0	0	1	0	0	0		0	0	0	0	0	0	1	0	1	1	1	0	4	5	6	0	0	0	0	0
50	1	1	2	0	5	0	1	1	0	0	0		0	177	98	15					0	0	0	1	0	0	0	0		0	0	0	0	0	0	1	0	1	1	1	1	4	5	6	0	0	0	0	0
48	1	1	1	0	4.5		1	0	0	0	0		0	194	83	18					0	0	0	0	1	0	0	0		0	0	0	0	0	0	1	0	1	1	1	0	4	5	6	0	0	0	0	0
38	1	1	1	0			1	1	1	0	0		0	131	74	20					0	0	0	0	1	0	0	0		0	0	0	0	0	0	1	0	1	1	1	0	4	5	6	0	0	0	0	0
52	1	1	1	0	5	1	1	0	0	0	0		0	92	88						0	0	0	1	0	0	0	0		0	0	0	0	0	0	1	0	1	1	1	0	4	5	6	0	0	0	0	0
3	1	1	1	0	1	0	0	1	0	0	0		0								0	0	0	0	1	0	0	0		0	0	0	0	0	0	1	0	1	1	1	1	4	5	6	0	0	0	0	0
41	2	1	1	0	4	2	1	0	1	0	0		0	133	67	18					0	0	0	1	0	0	0	0		0	0	0	0	0	0	1	0	1	1	1	0	4	5	6	0	0	0	0	0
20	1	1	1	0	40	2	1	0	1	0	0		0	111	105	18					0	0	0	1	0	0	0	0		0	0	1	1	0	1	0	0	1	1	1	0	4	4	4	0	0	0	0	0
20	1	1	1	0		2	1	0	1	0	0		0	111	105	18					0	0	0	1	0	0	0	0		0	0	0	0	0	0	1	0								0	0	0	0	0
1.75	1	1	1	1	0.5	0	1	0	1	1	0		0			30					0	0	0	0	1	0	0	0		0	0	0	0	0	0	1	0	1	1	1	1	4	5	6	0	0	0	0	0
39	1	1					0	0	0	0	0		0	141	135						0	0	0	0	0	0	0	0		0	0	0	0	0	0	1	0	1	1	1	0	4	5	6	0	0	0	0	0
49	1	1	1	0	5		1	0	1	0	0		0	123	79	19					0	0	0	0	1	0	0	0		0	0	0	0	0	0	1	0	1	1	1	1	4	5	6	0	0	0	0	0
10	1	1	2	1	6	1	1	0	0	0	0		0								0	0	0	1	0	0	0	0		0	0	0	0	0	0	1	0	1	1	1	0	4	5	6	0	0	0	0	0
22	2	1	2	0	4	2	1	0	0	0	0		0	141	87						0	0	0	1	0	0	0	0		0	0	0	0	0	0	1	0	1	1	1	0	4	5	6	0	0	0	0	0
30	1	0	0	0	8	2	1	0	1	0	0		0	130	86	21					0	0	0	0	0	0	1	0		1	0	0	0	0	1	0	0	1	1	1	1	4	5	6	1	0	0	0	0
18	1	1	1	0		2	1	0	1	0	0		0	125	91	16					0	0	0	0	1	0	0	0		1	0	0	0	0	1	0	0	1	1	1	1	4	5	6	0	0	0	0	0
41	1	1	2	0	4	3	0	0	1	0	0		0	150	78	22					0	0	1	0	0	0	0	0		1	0	0	0	0	0	1	0	1	1	1	1	4	5	6	1	0	0	0	0
49	1	1	2	1		3	1	0	1	0	0		0	137	74	17					0	0	0	0	1	0	0	0		0	0	0	0	0	1	0	0	1	1	1	0	4	5	6	0	0	0	0	0
24	1	1	1	0	5	2	0	0	1	0	0		0	120	71						0	0	0	0	1	0	0	0		0	0	0	0	0	0	1	0	1	1	1	0	4	5	6	0	0	0	0	0
22	1	1	2	0			0	0	1	0	0		0	130	63	17					0	0	0	0	1	0	0	0		0	0	0	0	0	0	1	0	1	1	1	1	4	5	6	0	0	0	0	0
3	2	1	1	0	0.5	1	1	0	0	0	0		0								0	0	0	1	0	0	0	0		0	0	0	0	0	0	1	0	1	1	1	0	4	5	6	0	0	0	0	0
32	2	1	1	0	5	99	0	0	1	0	0		0	121	105	15					0	0	0	1	0	0	0	0		0	0	0	0	0	0	1	0	1	1	1	0	4	5	6	0	0	0	0	0
53	1	1	1	0	6	3	0	0	0	0	1	electricity	0								0	0	1	0	0	0	0	0		0	0	0	0	0	0	1	0	1	1	1	1	4	5	6	0	0	0	0	0
13	1	1	1	0		2	1	0	1	0	0		0		84	20					1	0	0	0	0	0	0	0		0	0	0	0	0	0	1	0	1	1	1	0	4	5	6	0	0	0	0	0
5	2	1	1	0		1	1	0	1	0	0		0								0	0	0	0	1	0	0	0		0	0	0	0	0	1	0	0	1	1	1	0	4	5	6	0	0	0	0	0
5	2	1	1	0	0.5	1	0	0	0	1	0		0		90	20					0	0	0	0	1	0	0	0		0	0	0	0	0	0	1	0	1	1	1	1	4	5	6	0	0	0	0	0
34	2	1	1	0		3	1	0	1	0	0		0								0	0	0	0	1	0	0	0		0	0	0	0	0	0	1	0	1	1	1	0	4	5	6	0	0	0	0	0
28	2	1	1	0			0	0	1	0	0		0	105	89	18					0	0	0	0	1	0	0	0		0	0	0	0	0	0	1	0	1	1	1	0	4	5	6	0	0	0	0	0
2	1	1	1	0	1	0	0	1	0	0	0		0								0	0	0	0	1	0	0	0		0	0	0	0	0	0	1	0	1	1	1	0	4	5	6	0	0	0	0	0
2	2	1	1	0		0	1	0	1	0	0		0		80	24					0	0	0	1	0	0	0	0		1	0	0	0	0	0	1	0	1	1	1	1	4	5	6	0	0	0	0	0
2	2	1	1	0	0.5	1	0	0	1	0	0		0								0	0	1	0	0	0	0	0		0	0	0	0	0	0	1	0	1	1	1	1	4	5	6	0	0	0	0	0
18	1	1	2	0	1	2	0	0	1	0	0		0								0	0	0	0	1	0	0	0		0	0	0	0	0	0	1	0	1	1	1	0	4	5	6	0	0	0	0	0
44	1	1	1	0	1.5	2	1	0	1	0	0		0	111	82	18					0	0	0	1	0	0	0	0		0	0	0	0	0	0	1	0	1	1	1	1	4	5	6	0	0	0	0	0
21	1	1	1	1	3.5	2	1	0	0	0	0		0	110	74	20					0	0	0	1	0	0	0	0		0	0	0	0	0	0	1	0	1	1	1	0	4	5	6	0	0	0	0	0
19	1	1	1	0	2	2	1	0	1	0	0		0	110	71	20					0	0	0	1	0	0	0	0		0	0	0	0	0	0	1	0	1	1	1	1	4	5	6	0	0	0	0	0
60	2	1	2	1	4		1	1	1	1	0		0								0	0	0	1	0	0	0	0		0	0	0	0	0	0	1	0	1	1	1	0	4	5	6	0	0	0	0	0
18	2	1	1		0.5	2	1	0	1	0	0		0	98	100	18					1	0	0	0	0	0	0	0		0	0	0	0	0	0	1	0	1	1	1	0	4	5	6	0	0	0	0	0
38	1	1	1	0	2	2	1	0	1	0	0		0	116	96	20					0	0	0	0	1	0	0	0		0	0	0	0	0	0	1	0	1	1	1	1	4	5	6	0	0	0	0	0
16	1	1	1	0	3.5		0	0	0	0	0		0	111	74	18					0	0	0	1	0	0	0	0		0	0	0	0	0	0	1	0	1	1	1	0	4	5	6	0	0	0	0	0
36	2	1	1	0		3	0	0	1	0	0		0	130	110	20					0	0	0	1	0	0	0	0		0	0	0	0	0	0	1	0	1	1	1	0	4	5	6	0	0	0	0	0
6	2	1	1	0	0.5	1	1	0	1	0	0		0		100	20					0	0	0	1	0	0	0	0		0	0	0	0	0	1	0	0	1	1	1	1	4	5	6	0	0	0	0	0
20	2	1	2		0.5	1	1	0	0	1	0		0	114	88	18					0	0	0	0	1	0	0	0		0	0	0	0	0	0	1	0	1	1	1	1	4	5	6	0	0	0	0	0
33	1	0	0	1	3	2	1	0	1	0	0		0	140	82	23					0	0	0	0	1	0	0	0		1	0	0	0	0	1	0	0	1	1	1	1	4	5	6	1	0	0	0	0
51	2	1	1	0		99	1	0	1	0	0		0	117	92	20					0	0	1	0	0	0	0	0		0	0	0	0	0	1	0	0	1	1	1	1	4	5	6	0	0	0	0	0
16	2	1	1	0		2	1	0	1	0	0		0	136	80	22					1	0	0	0	0	0	0	0		0	0	0	0	0	0	1	0	1	1	1	0	4	5	6	0	0	0	0	0
6	2	1	1	0	4	1	0	0	0	1	0		0		90	18					0	0	0	1	0	0	0	0		0	0	0	0	0	0	1	0	1	1	1	0	4	5	6	0	0	0	0	0
42	1	1	1	0	4.5		1	0	1	0	0		0	132	91	18					0	0	0	0	1	0	0	0		0	0	0	0	0	0	1	0	1	1	1	0	4	5	6	0	0	0	0	0
34	1	1	1	0		3	0	0	1	0	0		0	111	65	18					0	0	0	0	1	0	0	0		0	0	0	0	0	0	1	0	1	1	1	1	4	5	6	0	0	0	0	0
52	1	1	2	0		3	1	0	1	0	0		0	116	88	18					0	0	0	0	1	0	0	0		1	0	0	0	0	0	1	0	1	1	1	0	4	5	6	0	0	0	0	0
10	1	1	1	0		1	0	0	1	0	0		0		96	20					0	0	0	0	1	0	0	0		0	0	0	0	0	0	1	0	1	1	1	0	4	5	6	0	0	0	0	0
22	2	1	2	0	4	2	1	0	0	0	0		0	131	70						0	0	0	1	0	0	0	0		0	0	0	0	0	0	1	0	1	1	1	0	4	5	6	0	0	0	0	0
26	1	0	1	0	9	2	1	0	1	0	0		0	100	92	25					0	0	1	0	0	0	0	0		1	0	0	0	0	1	0	0	1	1	1	1	2	3	4	1	0	0	0	0
4	2	1	1	0		1	1	0	1	0	0		0		126	18					0	0	0	0	1	0	0	0		0	0	0	0	0	1	0	0	1	1	1	1	4	5	6	0	0	0	0	0
25	2	1	1	0	3.5	3	0	0	1	0	0		0	105	86	22					0	0	0	0	1	0	0	0		0	0	0	0	0	0	1	0	1	1	1	1	4	5	6	0	0	0	0	0
6	1	1	1	0	1	1	1	0	0	0	0		0								0	0	0	0	1	0	0	0		0	0	0	0	0	0	1	0	1	1	1	0	4	5	6	0	0	0	0	0
23	1	1	2	0	0.5	3	0	0	1	0	0		0	157	80						0	0	0	1	0	0	0	0		0	0	0	0	0	0	1	0	1	1	1	0	4	5	6	0	0	0	0	0
52	1	1	1	0		3	0	0	1	0	0		0	157	80	20					0	0	1	0	0	0	0	0		0	0	0	0	0	0	1	0	1	1	1	0	4	5	6	0	0	0	0	0
18	1	1	1	0	2	2	1	0	1	0	0		0	119	80	18					0	0	1	0	0	0	0	0		0	0	0	0	0	0	1	0	1	1		1	4	5	6	0	0	0	0	0
12	1	1	1	0	0.5	2	0	0	1	0	0		0			23					0	0	0	0	1	0	0	0		0	0	0	0	0	0	1	0	1	1	1	0	4	5	6	0	0	0	0	0
12	1	1	1	0	1	2	0	0	1	0	0		0	110	118	28					0	0	0	0	1	0	0	0		0	0	0	0	0	0	1	0	1	1	1	1	4	5	6	0	0	0	0	0
1.8	2	1	1	0	0.2	0	0	0	0	1	0		0								1	0	0	0	0	0	0	0		0	0	0	0	0	0	1	0	1	1	1	0	4	5	6	0	0	0	0	0
17	1	1	1	0	1.5	2	1	0	1	0	0		0	94	105	20					0	0	1	0	0	0	0	0		0	0	0	0	0	0	1	0	1	1	1	1	4	5	6	0	0	0	0	0
17	2	1	1	0	1.5	2	1	0	1	0	0		0	94	105	20					0	0	1	0	0	0	0	0		0	0	0	0	0	0	1	0	1	1	1	1	4	5	6	0	0	0	0	0
62	1	1	2	0	5	1	1	0	0	0	0		0	158	86	18					0	0	0	1	0	0	0	0		1	0	0	0	0	0	1	0	1	1	1	1	4	5	6	0	0	0	0	0
21	1	0	0	0	12	2	0	0	1	0	0		0	150	100	26					0	0	0	0	0	0	1	0		1	0	0	0	0	1	0	0	1	1	1	1	4	5	6	1	0	0	0	0
23	1	1	1	0		2	1	0	1	0	0		0	120	90	20					0	0	0	1	0	0	0	0		0	0	0	0	0	0	1	0	1	1	1	1	4	5	6	0	0	0	0	0
17	1	1	2	0	60	2	1	0	0	0	0		0								0	0	0	1	0	0	0	0		0	0	1	0	0	1	0	0	0	0	1	1	2	1	3	0	1	0	0	0
18	1	1	0	0	6	1	1	0	0	0	0		0	133	93						0	0	0	0	0	0	0	0		0	0	0	0	0	1	0	0	1	1	1	1	4	5	6	0	0	0	0	0
2	2	1	1	0		0	1	0	1	0	0		0		90	28					0	0	0	0	1	0	0	0		0	0	0	0	0	1	0	0	1	1	1	0	4	5	6	0	0	0	0	0
4	1	1	1	0	1.5	1	1	0	0	0	0		0		98	20					0	0	0	1	0	0	0	0		0	0	0	0	0	0	1	0	1	1	1	1	4	5	6	0	0	0	0	0
17	1	1	1	1	1.5	1	1	0	0	0	0		0	114	92	18					0	0	0	0	0	0	0	0		0	0	0	0	0	0	1	0	1	1	1	1	4	5	6	0	0	0	0	0
59	1	0	2	1	7	2	1	0	1	0	0		0	180	78	21					0	0	0	0	1	0	0	0		1	0	0	1	0	0	0	0	1	1	1	1	4	5	6	1	0	0	0	0
35	1	1	2	1	120	2	1	0	1	0	0		0	188	64	18					0	0	1	0	0	0	0	0		0	0	0	0	0	1	0	0	1	1	1	0	4	5	6	0	0	0	0	0
73	1	0	2	1	9	2	1	0	1	0	0		0	160	84	20					0	0	1	0	0	0	0	0		1	0	0	0	0	1	0	0	1	1	1	1	4	5	6	1	0	0	0	0
6	1	1	1	1	1	0	0	0	0	0	0		0		80	22					0	0	0	1	0	0	0	0		0	0	0	0	0	0	1	0	1	1	1	1	4	5	6	0	0	0	0	0
14	2	1	2	0	1.5	2	1	0	0	0	0		0	124	95						0	0	0	0	0	0	0	0		0	0	1	0	0	1	0	0	1	1	1	0	4	5	6	0	0	0	0	0
23	1	1	1	0		2	1	0	1	0	0		0	132	79	26					0	0	0	0	1	0	0	0		0	0	0	0	0	0	1	0	1	1	1	0	4	5	6	0	0	0	0	0
16	1	1	1	0	1.5	2	1	0	0	0	0		0	121	96						0	0	0	1	0	0	0	0		0	0	0	0	0	0	1	0	1	1	1	1	4	5	6	0	0	0	0	0
45	2	1	2	1		1	1	0	0	0	0		0	123							0	0	0	1	0	0	0	0		0	0	0	0	0	0	1	0	1	1	1	0	4	5	6	0	0	0	0	0
19	2	1	1	0		2	0	0	1	0	0		0	112	76	20					0	0	0	1	0	0	0	0		0	0	0	0	0	0	1	0	1	1	1	0	4	5	6	0	0	0	0	0
36	1	0	2	1	6	2	1	0	1	0	0		0	140	87	19					0	0	0	0	1	0	0	0		1	0	0	0	0	1	0	0	1	1	1	1	4	5	6	1	0	0	0	0
40	1	1	1	0		99	1	0	1	0	0		0	133	68	20					0	0	0	1	0	0	0	0		0	0	0	0	0	0	1	0	1	1	1	1	4	5	6	0	0	0	0	0
29	2	0	0	0	3	3	1	0	1	0	0		0	110	92	20					0	0	0	0	1	0	0	0		1	0	0	1	0	0	0	0	1	1	1	0	4	5	6	1	0	0	0	0
77	1	0	2	1	4	2	1	0	1	0	0		0	170	69	19					0	0	0	0	0	0	1	0		1	0	0	0	0	1	0	0	1	1	1	0	4	5	6	1	0	0	0	0
4	2	1	1	0	1	1	1	0	1	0	0		0								0	0	0	1	0	0	0	0		0	0	0	0	0	0	1	0	1	1	1	0	4	5	6	0	0	0	0	0
4	2	1	1	0	1.5	1	0	0	1	0	0		0		80	18					0	0	0	1	0	0	0	0		0	0	0	0	0	1	0	0	1	1	1	0	4	5	6	0	0	0	0	0
36	2	1	2	0	27	3	0	1	1	0	0		0	110	78	24					0	0	1	0	0	0	0	0		1	0	0	0	0	1	0	0	1	1	1	1	4	5	6	1	0	0	0	0
48	2	1	2	0	27	3	0	0	1	0	0		0	130	76	22					0	0	1	0	0	0	0	0		1	0	0	0	0	1	0	0	1	1	1	1	4	5	6	1	0	0	0	0
3	1	1	1	0	1.5	1	1	0	0	0	0		0		99						0	0	0	0	1	0	0	0		0	0	0	0	0	0	1	0	1	1	1	0	4	5	6	0	0	0	0	0
80	2	1	2	1	3	1	1	0	0	0	0			173	73						0	0	0	1	0	0	0	0		0	0	0	0	0	0	1	0	1	1	1	1	4	5	6	0	0	0	0	0
80	2	1	2	0	3	1	1	0	0	0	0		0	173	73						0	0	0	1	0	0	0	0		0	0	0	0	0	0	1	0	1	1	1	1	4	5	6	0	0	0	0	0
12	1	1	2	1	5	2	1	0	1	0	0		0								0	0	0	1	0	0	0	0		0	0	0	0	0	0	1	0	1	1	1	1	4	5	6	0	0	0	0	0
46	2	1	2	0	1	2	1	0	1	0	0		0	113	77						0	0	0	1	0	0	0	0		0	0	0	0	0	0	1	0	1	1	1	0	4	5	6	0	0	0	0	0
31	1	0	0	0	9	2	1	0	1	0	0		0	115	97	25					0	0	1	0	0	0	0	0		1	0	0	0	0	1	0	0	1	1	1	1	4	5	6	1	0	0	0	0
49	2	1	2	0	1.5	3	1	1	1	0	0		0	167	98						0	0	0	0	1	0	0	0		0	0	0	0	0	0	1	0	1	1	1	0	4	5	6	0	0	0	0	0
16	2	1	2	0	1	2	1	1	1	0	0		0	104	112						0	0	0	0	1	0	0	0		0	0	0	0	0	0	1	0	1	1	1	0	4	4	6	0	0	0	0	0
11	1	1	1	0	1	1	0	0	0	1	0		0								0	0	0	0	1	0	0	0		0	0	0	0	0	0	1	0	1	1	1	0	4	5	6	0	0	0	0	0
14	1	1	1	0	2	2	0	0	1	0	0		0								0	0	0	1	0	0	0	0		0	0	0	0	0	0	1	0	1	1	1	0	4	5	6	0	0	0	0	0
32	1	1	2	1	2.5	2	1	0	0	1	0		0	120	90						0	0	0	0	1	0	0	0		0	0	0	0	0	0	1	0	1	1	1	1	4	5	6	0	0	0	0	0
55	1	0	2	1	1	2	1	0	1	0	0		0	150	96	22					0	0	0	0	1	0	0	0		1	0	0	0	0	1	0	0	1	1	1	1	4	5	6	1	0	0	0	0
34	1	1	1	0	2.5	1	1	0	1	0	0		0	139	96	20					0	0	0	0	1	0	0	0		0	0	0	0	0	0	1	0	1	1	1	1	4	5	6	0	0	0	0	0
44	1	1	1	0	0.5	1	1	0	0	0	0		0	120	86						1	0	0	0	0	0	0	0		0	0	0	0	0	0	1	0	1	1	1	0	4	5	6	0	0	0	0	0
10	1	1	2	0	1	1	1	1	0	0	0		0		90						0	0	0	1	0	0	0	0		0	0	0	0	0	0	1	0	1	1	1	0	4	5	6	0	0	0	0	0
13	2	1	1	0	1	2	0	1	0	0	0		0	99	68						0	0	1	0	0	0	0	0		1	0	0	0	0	0	1	0	1	1	1	1	4	5	6	0	0	0	0	0
1	2	1	1	0	0.5	0	1	0	0	0	0		0								0	0	0	0	1	0	0	0		0	0	0	0	0	0	1	0	1	1	1	0	4	5	6	0	0	0	0	0
37	1	1	1	0	5	2	1	0	0	1	0		0								0	0	0	1	0	0	0	0		0	0	0	0	0	0	1	0	0	1	1	0	4	5	6	0	0	0	0	0
15	1	1	1	0		2	0	0	1	0	0		0	135	93	18					0	0	0	0	1	0	0	0		0	0	0	0	0	0	1	0	1	1	1	0	4	5	6	0	0	0	0	0
23	1	1	1	0		2	0	1	0	1	0		0	114	76						0	0	0	0	0	1	0	0		0	0	1	0	0	0	0	0	1	1	1	1	4	5	6	0	0	0	0	0
38	2	1	1	0		1	0	0	1	0	0		0	126	92	18					0	0	0	0	1	0	0	0		0	0	0	0	0	0	1	0	1	1	1	1	4	5	6	0	0	0	0	0
12	1	1		0	4	1	0	1	0	0	0		0								0	0	0	0	0	0	0	0		0	0	0	0	0	0	1	0	1	1	1	1	4	5	6	0	0	0	0	0
4	2	1	1	0	0.5	1	1	0	1	0	0		0								0	0	1	1	0	0	0	0		0	0	0	0	0	0	1	0	1	1	1	1	4	5	6	0	0	0	0	0
58	1	0	2	1	3	2	1	0	1	0	0		0	170	82	23					0	0	0	0	0	0	1	0		1	0	0	0	0	1	0	0	1	1	1	1	4	5	6	1	0	0	0	0
5	1	1	1	0	0.5	1	1	0	0	0	0		0		100						0	0	0	1	0	0	0	0		0	0	0	0	0	0	1	0	1	1	1	1	4	5	6	0	0	0	0	0
33	1	1	1	0		99	1	0	1	0	0		0	146	75	20					1	0	0	0	0	0	0	0		1	0	0	0	0	0	1	0	1	1	1	1	4	5	6	0	0	0	0	0
28	1	1	1	0	2.5	1	0	0	1	0	0		0	187	117	20					0	0	0	0	1	0	0	0		0	0	0	0	0	0	0	0	1	1	1	1	4	5	6	0	0	0	0	0
24	1	1	1	0		3	0	0	1	0	0		0	125	85	20					0	0	0	0	1	0	0	0		0	0	0	0	0	0	1	0	1	1	1	1	4	5	6	0	0	0	0	0
31	1	1	1	0	2.5	2	1	0	0	0	0		0	137	106						0	0	0	0	1	0	0	0		0	0	0	0	0	0	1	0	1	1	1	1	4	5	6	0	0	0	0	0
33	1	1	1	0	1.5	2	0	0	1	0	0		0	148	84						0	0	0	1	0	0	0	0		0	0	0	0	0	0	1	0	1	1	1	1	4	5	6	0	0	0	0	0
34	1	1	1	0		2	0	0	0	0	0		0	147	91						0	0	0	1	0	0	0	0		0	0	0	0	0	0	1	0	1	1	1	0	4	5	6	0	0	0	0	0
22	1	1	2	0	2.5	2	1	1	0	1	0		0	116	67						0	0	0	1	0	0	0	0		0	0	0	0	0	0	0	0	1	1	1	1	4	5	6	0	0	0	0	0
45	1	1	1	0		98	1	0	1	0	0		0	108	75	18					0	0	0	1	0	0	0	0			0	0	0	0	0	1	0	1	1	1	1	4	5	6	0	0	0	0	0
23	2	1	1	0		1	1	0	1	0	0		0	137	107	20					0	0	0	1	0	0	0	0		0	0	0	0	0	0	1	0	1	1	1	1	4	5	6	0	0	0	0	0
23	1	1	2	0	2	2	1	0	1	0	0		0	156	82						0	0	0	1	0	0	0	0		0	0	0	0	0	0	1	0	1	1	1	1	4	5	6	0	0	0	0	0
16	2	1	2	1	1.5	2	0	0	1	1	0		0	116	112						0	0	0	1	0	0	0	0		0	0	0	0	0	0	1	0	1	1	1	1	4	5	6	0	0	0	0	0
75	2	0	1	0	0.5	0	1	0	0	0	0		1	92	128						1	0	0	0	0	0	0	0		0	0	1	0	0	1	0	0	0	2	1	1	2	2	2	0	1	0	0	0
2	2	1		0	1	0	1	0	0	0	0		0								0	0	0	1	0	0	0	0		0	0	0	0	0	0	1	0	1	1	1	1	4	5	6	0	0	0	0	0
14	1	1	1	0	3	2	0	0	1	0	0		0	121	84						0	0	0	1	0	0	0	0		0	0	0	0	0	0	1	0	1	1	1	0	4	5	6	0	0	0	0	0
30	1	0	2	1	39	2	1	0	1	0	0		0	130	86	20					0	0	0	0	0	0	1	0		1	0	0	0	0	1	0	0	1	1	1	1	4	5	6	1	0	0	0	0
11	1	1	1	0	1	2	1	0	0	0	0		0	98	74						0	0	0	0	1	0	0	0		0	0	0	0	0	0	1	0	1	1	1	0	4	5	6	0	0	0	0	0
22	1	1	1	0	4	3	0	0	1	0	0		0	118	91	19					0	0	0	1	0	0	0	0		0	0	0	0	0	0	1	0	1	1	1	0	4	5	6	0	0	0	0	0
70	1	1	2	0		99	1	0	1	0	0		0	183	55	20					0	0	0	1	0	0	0	0		0	0	0	0	0	1	0	0	1	1	1	1	4	5	6	0	0	0	0	0
19	1	1	1	0		2	1	0	1	0	0		0	121	67	18					0	0	0	1	0	0	0	0		0	0	0	0	0	0	1	0	1	1	1	0	4	5	6	0	0	0	0	0
35	1	1	1	0		99	1	0	1	0	0		0	137	91	20					0	0	0	0	1	0	0	0		0	0	0	0	0	0	1	0	1	1	1	0	4	5	6	0	0	0	0	0
70	1	1	1	0		99	0	0	1	0	0		0	101	82	20					0	0	0	1	0	0	0	0		0	0	0	0	0	1	0	0	1	1	1	0	4	5	6	0	0	0	0	0
31	1	1	1	0		98	1	0	1	0	0		0	118	123	20					0	0	0	0	1	0	0	0		0	0	0	0	0	0	1	0	1	1	1	1	4	5	6	0	0	0	0	0
52	1	1	2	1	5	2	1	0	0	1	0		0	150	49						0	0	0	1	0	0	0	0		0	0	0	0	0	0	1	0	1	1	1	0	4	5	6	0	0	0	0	0
24	2	1	1	0	1.5	3	0	0	1	0	0		0	140	97						0	0	0	1	0	0	0	0		0	0	0	0	0	0	1	0	1	1	1	1	4	5	6	0	0	0	0	0
80	1	1	2	1	8	0	1	0	0	0	0		0	129	74						0	0	0	1	0	0	0	0		0	0	0	0	0	0	1	0	1	1	1	0	4	5	6	0	0	0	0	0
33	1	1		0	0.5	1	1	0	0	0	0		0	110	92						1	0	0	0	0	0	0	0		0	0	0	0	0	0	1	0	1	1	1	0	4	5	6	0	0	0	0	0
33	1	1	1	0	2	2	1	0	0	1	0		0	153	64						0	0	0	1	0	0	0	0		0	0	0	0	0	0	1	0	1	1	1	0	4	5	6	0	0	0	0	0
31	2	1	2	0	6	3	0	1	1	0	0		0	110	82	23					0	0	1	0	0	0	0	0		1	0	0	0	0	1	0	0	1	1	1	1	4	5	6	1	0	0	0	0
24	1	1	2	0	3.5	3	0	0	1	0	0		0	131	84						0	0	0	1	0	0	0	0		0	0	0	0	0	0	1	0	1	1	1	1	4	5	6	0	0	0	0	0
32	2	1	1	0	6	3	0	0	1	0	0		0	129	90	22					0	0	0	1	0	0	0	0		0	0	0	1	0	1	0	0	1	1	1	0	4	5	6	0	0	0	0	0
27	1	1	1	0		1	0	0	1	0	0		0	155	99						0	0	0	1	0	0	0	0		0	0	0	0	0	0	1	0	1	1	1	1	4	5	6	0	0	0	0	0
27	1	1	1	0		1	0	0	1	0	0		0	155	99						0	0	0	1	0	0	0	0		0	0	0	0	0	0	1	0	1	1	1	0	4	5	6	0	0	0	0	0
27	1	1	2	0	3	2	1	1	0	1	0		0	131	99	20					0	0	0	1	0	0	0	0		0	0	0	0	0	0	1	0	1	1	1	1	4	5	6	0	0	0	0	0
37	1	1	1	0	4	1	1	0	1	0	0		0	141	81	18					0	0	0	0	1	0	0	0		0	0	0	0	0	0	1	0	1	1	1	1	4	5	6	0	0	0	0	0
56	1	1					0	0	0	0	0		0	119	79	18					0	0	0	1	0	0	0	0		0	0	0	0	0	0	1	0	1	1	1	1	4	5	6	0	0	0	0	0
3	1	1	1	0	4	1	0	0	1	0	0		0								0	0	0	1	0	0	0	0		0	0	0	0	0	0	1	0	1	1	1	0	4	5	6	0	0	0	0	0
26	1	0	1	0	11	2	1	0	1	0	0		0	120	86	21					0	0	0	0	0	0	1	0		1	0	0	0	0	1	0	0	1	1	1	1	4	5	6	1	0	0	0	0
25	1	1	1	0	3	1	1	0	0	0	0		0	123	72						0	0	0	1	0	0	0	0		0	0	0	0	0	0	1	0	1	1	1	1	4	5	6	0	0	0	0	0
26	2	1	2	0	0.5	98	0	0	1	0	0		0	113	114						0	0	0	0	1	0	0	0		0	0	0	0	0	0	1	0	1	1	1	0	4	5	6	0	0	0	0	0
31	1	1	1	0	3.5	1	1	0	0	0	0		0	151	92						0	0	0	1	0	0	0	0		0	0	0	0	0	0	1	0	1	1	1	1	4	5		0	0	0	0	0
10	1	1	1	0	0.5	1	1	0	0	1	0		0								1	0	0	0	0	0	0	0		0	0	0	0	0	0	1	0	1	1	1	0	4	5	6	0	0	0	0	0
6		1	2	0	1	1	1	0	1	0	0		0								0	0	0	1	0	0	0	0		0	0	0	0	0	0	1	0	1	1	1	1	4	5	6	0	0	0	0	0
24	1	1	1	0	0.5	2	1	0	0	1	0		0	121	72						0	0	0	1	0	0	0	0		0	0	0	0	0	0	1	0	1	1	1	1	4	5	6	0	0	0	0	0
26	1	1	1	0		1	0	0	0	1	0		0	141	95						0	0	0	1	0	0	0	0		0	0	0	0	0	0	1	0	1	1	1	1	4	5	6	0	0	0	0	0
28	1	1	2	0	4	1	1	0	0	0	0		0	125	59	20					0	0	0	0	1	0	0	0		0	0	0	0	0	0	1	0	1	1	1	0	4	5	6	0	0	0	0	0
49	1	1	0	0	2	3	0	0	1	0	0		0	115	83						0	0	0	1	0	0	0	0		0	0	0	0	0	0	1	0	1	1	1	1	4	5	6	0	0	0	0	0
6	1	1	1	0	1	1	0	0	1	0	0		0								0	0	0	1	0	0	0	0		0	0	0	0	0	0	1	0	1	1	1	0	4	5	6	0	0	0	0	0
40	1	1		0	1		0	0	0	0	0		0								0	0	0	0	0	0	0	0		0	0	0	0	0	0	1	0	1	1	1	1	4	5	6	0	0	0	0	0
36	2	0	0	1	30	3	1	0	0	1	0		0	123	68	21					0	1	0	0	0	0	0	0		0	0	0	1	0	0	0	0	1	2	1	0	4	5	6	0	0	0	0	0
18	1	0	0	0	7	2	1	0	1	0	0		0	125	85	21					0	0	0	0	1	0	0	0		1	0	0	0	0	1	0	0	1	1	1	1	4	5	6	1	0	0	0	0
20	2	1	1	0	5	2	1	0	0	0	0		0								0	0	0	1	0	0	0	0		1	0	0	0	0	0	1	0	1	1	1	0	4	5	6	0	0	0	0	0
75	1	1	2	1	2.5	1	1	0	1	0	0		0	139	63						0	0	0	1	0	0	0	0		0	0	0	0	0	0	1	0	1	1	1	0	4	5	6	0	0	0	0	0
30	2	1	1	0	2.5	3	0	0	1	0	0		0	123	86	20					0	0	1	0	0	0	0	0		0	0	0	0	0	0	1	0	1	1	1	1	4	5	6	0	0	0	0	0
11	2	1	1	0	2	2	0	1	0	0	0		0	110	94	26					0	0	0	1	0	0	0	0		0	0	0	0	0	0	1	0	1	1	1	1	4	5	6	0	0	0	0	0
27	1	1	2	0	1	2	1	0	0	0	0		0	120	59	18					0	0	0	1	0	0	0	0		0	0	0	0	0	0	1	0	1	1	1	0	4	5	6	0	0	0	0	0
27	1	1	1	0	1.5	3	0	0	1	0	0		0	152	95	21					0	0	0	0	1	0	0	0		0	0	0	0	0	0	1	0	1	1	1	1	4	5	6	0	0	0	0	0
4	1	1	1	0	5	1	1	0	1	0	0		0								0	0	0	1	0	0	0	0		0	0	0	0	0	0	1	0	1	1	1	0	4	5	6	0	0	0	0	0
52	1	1	2	0	1.5		1	0	0	1	0		0	170	108						0	0	0	0	1	0	0	0		0	0	0	0	0	0	1	0	1	1	1	0	4	5	6	0	0	0	0	0
	1	1	2	0	4		1	0	0	0	0		0	128	110	18					0	0	0	0	1	0	0	0		0	0	0	0	0	0	1	0	1	1	1	1	4	5	6	0	0	0	0	0
37	1	1	2	0	12	3	0	0	1	0	0		0	140	89	23					0	0	1	0	0	0	0	0		1	0	0	0	0	1	0	0	1	1	1	1	4	5	6	1	0	0	0	0
62	1	1	2	0	2.5	1	1	0	1	0	0		0	96	83						0	0	0	0	1	0	0	0		0	0	0	0	0	0	1	0	1	1	1	0	4	5	6	0	0	0	0	0
28	1	1	1	0		2	0	0	1	0	0		0								0	0	0	0	1	0	0	0		0	0	0	0	0	0	1	0	1	1	1	1	4	5	6	0	0	0	0	0
29	1	1	2	0	3	3	1	0	1	0	0		0	123	87	18					0	0	0	1	0	0	0	0		0	0	0	0	0	0	1	0	1	1	1	1		5	6	0	0	0	0	0
35	1	1	1	0	3	2	0	0	1	0	0		0	139	86	18					0	0	0	0	1	0	0	0		0	0	0	0	0	0	1	0	1	1	1	1	4	5	6	0	0	0	0	0
19	1	0	0	0	2	2	1	0	0	1	0		0	115	93	21					0	0	0	0	1	0	0	0		1	0	0	0	0	1	0	0	1	1	1	1	4	5	6	1	0	0	0	0
31	1	0	2	1	2	2	1	0	1	0	0		0	130	88	20					0	0	0	0	1	0	0	0		1	0	0	0	0	1	0	0	1	1	1	1	4	5	6	1	0	0	0	0
15	1	1	2		80	2	1	0	0	1	0		0	98	80						0	1	0	0	0	0	0	0		0	0	1	0	0	1	0	0	1	1	1	1	4	5	6	0	0	0	0	0
38	1	1	1	0		98	0	0	1	0	0		0	118	110	20					0	0	0	1	0	0	0	0		1	0	0	0	0	0	1	0	1	1	1	1	4	5	6	0	0	0	0	0
38	1	1		0	7	3	1	1	1	0	0		0	138	103	18					0	0	1	0	0	0	0	0		0	0	0	0	0	0	1	0	1	1	1	0	4	5	6	0	0	0	0	0
41	1	1	1	0		3	1	0	1	0	0		0	110	90	20					0	0	0	1	0	0	0	0		0	0	0	0	0	0	1	0	1	1	1	0	4	5	6	0	0	0	0	0
39	2	1	1	1		99	0	0	1	0	0		0	130	80	18					0	0	0	1	0	0	0	0		0	0	0	0	0	0	1	0	1	1		0	4	5	6	0	0	0	0	0
45	1	1	2	1	8	2	0	0	1	0	1	suire	0	133	94	18	129	78			0	0	0	0	1	0	0	0		0	0	0	0	0	1	0	0	1	1	1	0	4	5	6	0	0	0	0	0
41	1	1	1	0	6	99	1	1	0	1	0		0	121	101	20					0	0	0	0	0	0	0	0		0	0	0	0	0	0	1	0	1	1	1	1	4	5	6	0	0	0	0	0
32	1	1	1	0	12	1	0	0	0	0	0		0	146	80						0	0	0	1	0	0	0	0		0	0	0	0	0	0	1	0	1	1	1	0	4	5	6	0	0	0	0	0
70	1	1	2	1	1.5	0	1	0	1	0	0		0	159	80	20					0	0	0	1	0	0	0	0		0	0	0	0	0	1	0	0	1	1	1	0	4	5	6	0	0	0	0	0
24	1	1	2	0	4	3	0	0	1	0	0		0	99	98						0	0	1	0	0	0	0	0		0	0	0	0	0	1	0	0	1	1	1	1	4	5	6	0	0	0	0	0
52	1	1	2	0	4	2	0	0	0	0	0		0	109	119	16					0	0	0	1	0	0	0	0		0	0	0	0	0	0	1	0	1	1	1	0	4	5	6	0	0	0	0	0
38	1	1	1	0			1	0	1	0	0		0	113	89	18					1	0	0	0	0	0	0	0		0	0	0	0	0	0	1	0	1	1	1	1	4	5	6	0	0	0	0	0
65	1	1	2	1	4	1	1	0	0	0	0		0	140	72	18					0	0	0	1	0	0	0	0		0	0	1	0	0	1	0	0	1	1	1	1	4	5	6	0	0	0	0	0
32	1	1	2	1	6	2	1	0	1	0	0		0	128	86	20					0	0	0	0	0	1	0	0		0	0	0	0	0	1	0	0	1	1	1	1	4	5	6	0	0	0	0	0
27	1	1	2	0	6	1	1	0	0	0	0		0	121	68						0	0	0	1	0	0	0	0		0	0	0	0	0	0	1	0	1	1	1	0	4	5	6	0	0	0	0	0
1	2	1	2	0	0.5	0	1	0	0	0	0		0								0	0	0	1	0	0	0	0		1	0	0	0	0	1	0	0	1	1	1	1	4	5	6	0	0	0	0	0
42	1	1	1	0	30	2	1	0	0	1	0		0	99	80						0	0	0	1	0	0	0	0		0	0	0	0	0	0	1	0	1	1	1	0	4	5	6	0	0	0	0	0
43	1	1	1	0	6	1	1	0	0	0	0		0	134	68						0	0	0	1	0	0	0	0		0	0	0	0	0	0	1	0	1	1	1	1	4	5	6	0	0	0	0	0
7	2	1	1	0		1	1	0	0	0	0		0		118	20					0	0	0	0	1	0	0	0		0	0	0	0	0	0	1	0	1	1	1	1	4	5	6	0	0	0	0	0
17	1	1	1	0	2	2	0	0	0	0	0		0	114	119	22					0	0	0	0	1	0	0	0		0	0	0	0	0	0	1	0	1	1	1	1	4	5	6	0	0	0	0	0
30	1	1	1	0	8	1	1	0	0	0	0		0	142	91	18					0	0	0	1	0	0	0	0		0	0	1	0	0	1	0	0	1	1	1	1	4	3	6	0	0	0	0	0
18	2	1	1	0	3	2	0	0	1	0	0		0			22					0	0	0	1	0	0	0	0		0	0	0	0	0	0	1	0	1	1	1	1	4	5	6	0	0	0	0	0
30	1	1	1	0	6		0	0	0	0	0		0	127	87	20					0	0	0	0	0	0	0	0		0	0	0	0	0	0	1	0	1	1	1	1	4	5	6	0	0	0	0	0
6	1	1	2	0		1	1	0	0	0	0		0								0	0	0	1	0	0	0	0		0	0	0	0	0	0	1	0	1	1	1	0	4	5	6	0	0	0	0	0
60	1	1	2	1	6	1	1	0	0	0	0		0	122	73	22					0	0	0	1	0	0	0	0		0	0	1	0	0	1	0	0	1	1	1	1	2	2	3	0	0	0	0	0
22	1	0	0	0	8	2	1	0	1	0	0		0	110	102	26					0	0	0	0	0	0	1	0		1	0	0	0	0	1	0	0	1	1	1	1	4	5	6	1	0	0	0	0
25	1	1	2	1		3	1	0	1	0	0		0	107	76	18					0	0	0	0	0	0	0	0		0	0	0	0	0	0	1	0	1	1	1	1	4	5	6	0	0	0	0	0
22	2	1	1	0	4	1	0	0	0	1	0		0	129	82	20					0	0	0	0	1	0	0	0		0	0	0	0	0	0	1	0	1	1	1	1	4	5	6	0	0	0	0	0
24	1	1	1	0	4	1	0	1	0	0	0		0	137	98	18					0	0	0	0	1	0	0	0		0	0	0	0	0	0	1	0	1	1	1	1	4	5	6	0	0	0	0	0
27	1	1	1	0		3	0	0	1	0	0		0	112	66						0	0	0	1	0	0	0	0		0	0	0	0	0	0	1	0	1	1	1	1	4	5	6	0	0	0	0	0
65	1	1	2		70	3	0	0	1	0	0		0	158	98	18					0	1	0	0	0	0	0	0		0	0	0	0	0	1	0	0	1	1		0	4	5	6	0	0	0	0	0
29	2	1	1	0	4	3	0	0	1	0	0		0	128	71						0	0	0	1	0	0	0	0		0	0	0	0	0	0	1	0	1	1	1	0	4	5	6	0	0	0	0	0
3	1	1	1	0	2	1	0	0	1	0	0		0		80	20					0	0	0	0	1	0	0	0		0	0	0	0	0	0	1	0	1	1	1	1	4	5	6	0	0	0	0	0
20	1	1	0	1	8	1	1	0	0	0	0		0	120	84						0	0	0	1	0	0	0	0		0	0	0	0	0	0	1	0	1	1	1	1	4	5	6	0	0	0	0	0
1	1	1	1	0	1	0	0	0	0	0	0		0								0	0	0	0	1	0	0	0		0	0	0	0	0	0	1	0	1	1	1	1	4	5	6	0	0	0	0	0
24	1	1	2	0	3	2	0	0	1	0	0		0	115	79	20					0	0	0	1	0	0	0	0		0	0	0	0	0	0	1	0	1	1	1	1	4	5	6	0	0	0	0	0
24	2	1	1	0	3	2	1	0	0	1	0		0	133	90	20					0	0	0	1	0	0	0	0		0	0	0	0	0	0	1	0	1	1	1	1	4	5	6	0	0	0	0	0
40	1	1	2	0	2.5	1	1	0	1	0	0		0	147	80	20					0	0	0	1	0	0	0	0		0	0	0	0	0	0	1	0	1	1	1	1	4	5	6	0	0	0	0	0
38	1	1	1	0	5	2	0	0	1	0	0		0	147	72	24					0	0	0	1	0	0	0	0		0	0	0	0	0	0	1	0	1	1	1	0	4	5	6	0	0	0	0	0
35	2	1	1	0	3	3	0	0	1	0	0		0	112	62						0	0	0	1	0	0	0	0		0	0	0	0	0	0	1	0	1	1	1	1	4	5	6	0	0	0	0	0
19	2	1	2	0	3.5	2	0	0	1	0	0		0	126	99	20					0	0	1	0	0	0	0	0		0	0	1	0	0	1	0	0	1	2	1	1	3	4	6	0	0	0	0	0
18	2	1	2	0		2	0	0	0	0	0		0	91	81						0	0	0	1	0	0	0	0		0	0	0	0	0	0	1	0	1	1	1	0	4	5	6	0	0	0	0	0
30	2	1		0	3.5	3	0	0	1	0	0		0	116	81						0	0	0	1	0	0	0	0		0	0	0	0	0	0	1	0	1	1	1	1	4	5	6	0	0	0	0	0
35	1	1	2	0	6	2	0	0	1	0	0		0								0	0	0	1	0	0	0	0		0	0	0	0	0	0	1	0	1	1	1	0	4	5	6	0	0	0	0	0
35	1	1	1	0	6	1	0	0	1	0	0		0	130	85	20					0	0	0	0	0	0	0	0		0	0	0	0	0	0	1	0	1	1	1	0	4	5	6	0	0	0	0	0
38	1	1	2	1	13	3	0	1	1	1	0		0	150	87	21					0	0	1	0	0	0	0	0		1	0	0	0	0	1	0	0	1	1	1	1	4	5	6	1	0	0	0	0
15	1	1	1	0		2	1	0	0	1	0		0	135	83	24					0	0	0	0	1	0	0	0		0	0	0	0	0	0	1	0	1	1	1	1	4	5	6	0	0	0	0	0
77	2	1	2	1		0	1	1	1	0	0		0	147	112	18					0	0	0	1	0	0	0	0		0	0	0	0	0	1	0	0	1	1	1	1	4	5	6	0	0	0	0	0
20	1	0	0	0	7	2	1	0	1	0	0		0	110	98	25					0	0	0	0	0	0	1	0		1	0	0	0	0	1	0	0	1	1	1	1	4	5	6	1	0	0	0	0
36	1	0	1	0	7	2	1	0	1	0	0		0	120	79	21					0	0	0	0	0	0	1	0		1	0	0	0	0	1	0	0	1	1	1	1	4	5	6	1	0	0	0	0
26	1	1	2	0	1.5	3	1	0	1	0	0		0			20					0	0	0	1	0	0	0	0		0	0	0	0	0	0	1	0	1	1	1	1	4	5	6	0	0	0	0	0
30	2	1	1	0	2.5	1	1	0	0	0	0		0	167	118						0	0	0	1	0	0	0	0		0	0	0	0	0	0	1	0	1	1	1	1	4	5	6	0	0	0	0	0
33	1	1	1	0	4	2	0	0	0	1	0		0	153	87	20					0	0	0	1	0	0	0	0		0	0	0	0	0	1	0	0	1	1	1	0	4	5	6	0	0	0	0	0
30	1	0	2		6		0	0	0	0	0		0	134	90	19					0	0	0	1	0	0	0	0		0	0	0	0	0	0	1	0	1	1	1	0	4	5	6	0	0	0	0	0
37	2	1	1	0	3	2	0	1	0	0	0		0	118	59	20					0	0	0	1	0	0	0	0		0	0	0	0	0	0	1	0	1	1	1	1	4	5	6	0	0	0	0	0
18	1	1	1	0	3	2	0	1	1	0	0		0	123	110	18	122	108	122	108	0	0	0	1	0	0	0	0		0	0	0	0	0	0	1	0	1	1	1	1		5	6	0	0	0	0	0
11	1	1	1	0	0.5	2	1	0	0	0	0		0		92	24					1	0	0	0	0	0	0	0		0	0	0	0	0	0	1	0	1	1	1	0	4	5	6	0	0	0	0	0
24	1	1	1	0	8	2	0	0	1	0	0		0	118	92	22	117	92	118	92	0	0	0	1	0	0	0	0			0	0	0	0	0	1	0	1	1	1	1	4	5	6	0	0	0	0	0
29	2	1	1	0	2	3	0	0	1	0	0		0	113	90	20					0	0	0	1	0	0	0	0		0	0	0	0	0	0	1	0	1	1	1	0	4	5	6	0	0	0	0	0
45	1	1	2	0	4	1	1	0	0	0	0		0	134	64	20					0	0	0	0	1	0	0	0		0	0	0	0	0	0	1	0	1	1	1	1	4	5	6	0	0	0	0	0
32	2	1	1	0			0	0	0	0	0		0	138	81	20					0	0	0	0	1	0	0	0		0	0	0	0	0	0	1	0	1	1	1	0	4	5	6	0	0	0	0	0
40	1	1	1	0	3	1	1	0	0	0	0		0	110	70	20					0	0	0	1	0	0	0	0		1	0	0	0	0	1	0	0	1	1	1	0	4	5	6	0	0	0	0	0
49	2	1	2	1	6	2	1	0	0	0	0		0	151	115	20					0	0	0	0	1	0	0	0		0	0	0	0	0	0	1	0	1	1	1	1	4	5	6	0	0	0	0	0
28	1	1	2	1		3	1	0	0	0	0		0	110	88	20					0	0	0	0	1	0	0	0		0	0	0	0	0	0	1	0	1	1	1	1	4	5	6	0	0	0	0	0
42	2	1	1		3	2	1	0	1	0	0		0	137	76	24					0	0	0	1	0	0	0	0		0	0	0	0	0	0	1	0	1	1	1	0	4	5	6	0	0	0	0	0
13	1	1	2	0	1.5	1	0	0	1	0	0		0								0	0	0	1	0	0	0	0		0	0	0	0	0	0	1	0	1	1	1	0	4	5	6	0	0	0	0	0
50	1	1	2	0	7	2	1	0	0	0	0		0		108	20					0	0	0	1	0	0	0	0		0	0	0	0	0	1	0	0	1	1	1	1	4	5	6	0	0	0	0	0
20	2	0	2	0	8	2	1	0	1	0	0		0	115	89	24					0	0	1	0	0	0	0	0		1	0	0	0	0	1	0	0	1	1	1	1	4	5	6	1	0	0	0	0
19	2	1	1	0	2	2	0	0	1	0	0		0	119	103						0	0	0	1	0	0	0	0		0	0	0	0	0	0	1	0	1	1	1	1	4	5	6	0	0	0	0	0
16	1	1	1	0	4.5	2	1	0	0	1	0		0	99	70	17					0	0	0	1	0	0	0	0		0	0	0	0	0	0	1	0	1	1	1	1	4	5	6	0	0	0	0	0
26	1	1	1	0	2.5	3	1	0	1	0	0		0	142	94	18					0	0	0	0	1	0	0	0		0	0	0	0	0	0	1	0	1	1	1	1	4	5	6	0	0	0	0	0
30	1	1	1	0	0.5	3	0	0	1	0	0		0	126	69	20					1	0	0	0	0	0	0	0		0	0	0	0	0	0	1	0	1	1	1	0	4	5	6	0	0	0	0	0
11	1	1	1	0		2	0	0	1	0	0		0	115	96	20					0	0	1	0	0	0	0	0		0	0	0	0	0	0	1	0	1	1	1	0	4	5	6	0	0	0	0	0
20	2	1	2	0	4.5	3	0	0	1	0	0		0								0	0	0	1	0	0	0	0		0	0	0	0	0	0	1	0	1	1	1	1	4	5	6	0	0	0	0	0
2	2	1	1	0	0.5	0	0	0	1	0	0		0								0	0	0	0	1	0	0	0		0	0	0	0	0	0	1	0	1	1	1	0	4	5	6	0	0	0	0	0
47	1	1	2	0		1	1	0	0	0	0		0			18					0	0	0	0	0	0	0	0		0	0	0	0	0	0	1	0	1	1	1	1	4	5	6	0	0	0	0	0
47	2	1	1	0	4	1	1	0	1	0	0		0	126	80	20					0	0	0	0	1	0	0	0		0	0	0	0	0	0	1	0	1	1	1	0	4	5	6	0	0	0	0	0
39	1	1	1	0		2	0	0	0	0	0		0	137	91						0	0	0	1	0	0	0	0		0	0	0	0	0	0	1	0	1	1	1	0	4	5	6	0	0	0	0	0
30	1	0	2	1	16	2	1	0	1	0	0		0	130	94	19					0	0	0	0	0	0	1	0		1	0	0	0	0	1	0	0	1	1	1	1	4	5	6	1	0	0	0	0
86	1	1	2	1	3.5	1	1	0	0	0	0		0	135	106	20					0	0	0	1	0	0	0	0		0	0	0	0	0	1	0	0	1	1	1	0	4	5	6	0	0	0	0	0
28	2	1	1	0		2	0	0	0	0	0		0	137	92	20					0	0	0	1	0	0	0	0		0	0	0	0	0	0	1	0	1	1	1	1	4	5	6	0	0	0	0	0
50	1	1	2	0	10	0	1	0	0	0	0		0	122	82	18					0	0	0	1	0	0	0	0		0	0	0	0	0	0	1	0	1	1	1	1	4	5	6	0	0	0	0	0
70	2	1	2	0	10	0	1	0	0	0	0		0	166	81	20					0	0	0	1	0	0	0	0		0	0	0	0	0	0	1	0	1	1	1	1	4	5	6	0	0	0	0	0
6	1	1	1	0		1	0	0	1	0	0		0		108	26					0	0	0	0	1	0	0	0		0	0	0	0	0	0	1	0	1	1	1	1	4	5	6	0	0	0	0	0
6	1	1	1	0	5	1	0	0	0	1	0		0		87	17					0	0	0	0	1	0	0	0		0	0	0	0	0	0	1	0	1	1	1	1	4	5	6	0	0	0	0	0
55	1	1	1	0	10	3	0	0	1	0	0		0	175	66	20					0	0	0	0	1	0	0	0		0	0	0	0	0	0	1	0	1	1	1	1	4	5	6	0	0	0	0	0
26	1	1	2	0	8	3	0	1	1	0	0		0	121	89	20	122	90	130	87	0	0	1	0	0	0	0	0		0	0	1	0	0	0	0	0	1	1	1	0	4	5	6	1	0	0	0	0
24	1	1	1	0		2	1	0	0	0	0		0	124	65	20					0	0	0	1	0	0	0	0		0	0	0	0	0	0	1	0	1	1	1	1	4	5	6	0	0	0	0	0
26	1	1	1	0	4	1	1	0	0	0	0		0	116	92	24					0	0	0	1	0	0	0	0		0	0	0	0	0	0	1	0	1	1	1	1	4	5	6	0	0	0	0	0
26	1	1	1	0	4	1	1	0	0	0	0		0	116	92	24					0	0	0	1	0	0	0	0		0	0	0	0	0	0	1	0	1	1	1	1	4	5	6	0	0	0	0	0
31	1	1	1	0	4.5	2	0	0	1	0	0		0	128	76	18					0	0	0	1	0	0	0	0		0	0	0	0	0	0	1	0	1	1	1	1	4	5	6	0	0	0	0	0
40	1	1	2	0	4.5	2	1	0	0	0	0		0	135	104	26					0	0	0	1	0	0	0	0		0	0	0	0	0	0	1	0	1	1	1	1	4	5	6	0	0	0	0	0
29	1	1	1	0	3	1	0	0	1	0	0		0	154	98	18					0	0	0	0	1	0	0	0		0	0	0	0	0	0	1	0	1	1	1	1	4	5	6	0	0	0	0	0
44	2	1	2	0	10	99	1	1	0	0	0		0	109	95	30	110	80	121	90	0	0	0	1	0	0	0	1		0	0	0	0	0	1	0	0	0	0	1	1	1	1	1	1	1	0	0	0
50	1	1	2	0	10	3	0	0	1	0	0		1	96	73						0	0	1	0	0	0	0	0		0	0	0	0	0	1	0	0	0	2	1	1	4	5	6	1	1	0	0	0
37	1	1			4.5	2	0	0	1	0	0		0								0	0	1	0	0	0	0	0		0	0	0	0	0	1	0	0	1	1	1	1	4	5	6	0	0	0	0	0
24	1	1	2	0		2	0	0	1	0	0		0	143	65	20					0	1	0	0	0	0	0	0		1	0	0	0	0	0	1	0	1	1	1	1	4	5	6	0	0	0	0	0
26	1	1	1	0	1	0	0	0	0	1	0		0	110	90	17	120	90	121	90	0	0	0	1	0	0	0	0		0	0	0	0	0	1	0	0	0	1	1	0	4	5	6	0	0	0	0	0
22	1	1	1	0		1	0	0	0	0	0		0	120	75	20					0	1	0	0	0	0	0	0		0	0	0	0	0	0	1	0								0	0	0	0	0
22	1	1	1	0	30	2	0	0	1	0	0		0	120	75	20					0	1	0	0	0	0	0	0		0	0	0	0	0	0	1	0	1	1	1	0	4	5	6	0	0	0	0	0
30	1	1	1	0	3	1	1	0	0	0	0		0	184	100	19	160	92			0	0	0	1	0	0	0	0		0	0	0	0	0	0	1	0	1	1	1	1	4	5	6	0	0	0	0	0
39	1	1	1	0	80	3	0	0	1	0	0		0	126	95	18					0	1	0	0	0	0	0	0		0	0	1	0	0	1	0	0	1	1	1	1	4	5	6	0	0	0	0	0
22	1	1		0	5	2	0	0	1	0	0		0	119	84						0	0	0	0	1	0	0	0		0	0	0	0	0	0	1	0	1	1	1	1	4	5	6	0	0	0	0	0
35	1	1	2	0	12	2	1	0	1	0	0		0	140	87	20					0	0	0	0	0	0	0	0		0	0	0	0	0	0	1	0	1	1	1	1	4	5	6	0	0	0	0	0
36	2	1	1	0	4	2	1	0	0	0	0		0	128	120	22					0	0	0	1	0	0	0	0		0	0	0	0	0	0	1	0	1	1	1	1	4	5	6	0	0	0	0	0
34	1	1	1	0	10	2	0	0	1	1	0		0	120	80	20					0	0	0	0	0	0	0	1		99	0	0	0	0	1	0	0	1	1	1	1	4	4	6	0	0	0	0	0
56	2	1	2	1	80	1	1	0	0	0	0		0	126	68						0	0	0	0	0	0	1	0		0	0	0	0	0	0	1	0	1	1	1	0	4	5	6	0	0	0	0	0
24	2	1	2	1	6	3	1	1	1	1	0		0								0	0	0	0	1	0	0	0		0	0	0	0	0	0	1	0	1	1	1	1	4	5	6	0	0	0	0	0
80	2	0	2	1	29	0	1	0	1	0	0		0	100	69	20					0	0	0	0	0	0	1	0		1	0	0	0	0	1	0	0	1	1	1	0	4	5	6	1	0	0	0	0
35	2	1	1	0		3	0	1	0	0	0		0	122	93						0	0	0	1	0	0	0	0		0	0	0	0	0	0	1	0	1	1	1	0	4	5	6	0	0	0	0	0
47	1	1	2	0	1	2	1	0	1	0	0		0	123	70						0	0	0	1	0	0	0	0		1	0	0	0	0	0	1	0	1	1	1	0	4	5	6	0	0	0	0	0
41	2	1	1	1	12	2	1	0	0	0	0		0	98	72						0	0	1	0	0	0	0	0		0	1	1	0	0	1	0	0	1	2	1	1	4	5	6	0	0	0	0	0
40	1	1		0			1	0	1	0	0		0	115	65						0	0	0	1	0	0	0	0		0	0	0	0	0	0	1	0	1	1	1	1	4	5	6	0	0	0	0	0
24	1	1	1	0	45	2	1	0	1	0	0		0	119	107						0	0	0	1	0	0	0	0		0	0	0	0	0	0	0	0	1	1	1		4	5	6	0	0	0	0	0
38	1	1	1	0	8	2	0	0	1	1	0		0	123	87	24	121	82	107	69	0	0	0	1	0	0	0	0		0	0	0	1	0	0	0	0	1	1	1	0	4	5	1	0	0	0	0	0
34	1	1	1		9		1	0	0	1	0		0	140	101						0	0	0	1	0	0	0	0		0	0	0	0	0	0	1	0	1	1	1	1	4	5	6	0	0	0	0	0
20	2	1	2		1	2	1	0	1	0	0		0	106	64						0	0	0	0	1	0	0	0		1	0	0	0	0	0	1	0	1	1	1	0	4	5	6	0	0	0	0	0
47	1	1	1	0	6	1	1	1	1	0	0		0	99	78	36	110	75			0	0	0	1	0	0	0	0		0	0	0	0	0	1	0	0	1	1	1	1	4	5	6	0	0	0	0	0
47	1	1	1	0	6	1	1	1	1	0	0		0	99	78	36	110	75			0	0	0	1	0	0	0	0		0	0	0	0	0	1	0	0	1	1	1	1	4	5	6	0	0	0	0	0
30	2	1	1	0	5	2	0	0	1	0	0		0	116	80						0	0	0	1	0	0	0	0		0	0	0	0	0	0	1	0	1	1	1	1	4	5	6	0	0	0	0	0
12	2	1	1	0	1.5	2	0	1	0	0	0		0		82						0	0	0	1	0	0	0	0		0	0	0	0	0	0	1	0	1	1	1	1	4	5	6	0	0	0	0	0
29	1	1	1	0	8	2	0	1	1	0	0		0	137	68	20					0	0	0	1	0	0	0	0		0	0	0	0	0	1	0	0	1	1	1	1	4	5	6	0	0	0	0	0
28	1	1	1	0	4	2	0	0	0	1	0		0	67	67	17	110	72			0	0	0	1	0	0	0	0		0	0	0	0	0	1	0	0	1	1	1	1	4	5	6	0	0	0	0	0
56	1	1	2	0	6	3	1	0	1	0	0		0	154	108						0	0	1	0	0	0	0	0		0	0	1	0	0	0	1	0	1	1	1	0	4	5	6	0	0	0	0	0
40	2	1	2	1	6	2	0	0	1	0	0		0	153	89						0	0	1	0	0	0	0	0		0	0	0	0	0	0	1	0	1	1	1	0	4	5	6	0	0	0	0	0
17	2	1	2	0	6	2	1	0	1	0	0		0	103	84						0	0	1	0	0	0	0	0		0	0	0	0	0	0	1	0	1	1	1	0	4	5	6	0	0	0	0	0
26	1	1	1	0	1	2	0	0	1	0	0		0	135	99						0	0	0	1	0	0	0	0		0	0	0	0	0	0	1	0	1	1	1	1	4	5	6	0	0	0	0	0
32	2	1	1	0	4	1	0	0	1	0	0		0	109	90						0	0	0	1	0	0	0	0		0	0	0	0	0	0	1	0	1	1	1	1	4	5	6	0	0	0	0	0
32	2	1	2	1			0	0	0	0	0		0	118	82						0	0	0	1	0	0	0	0		0	0	0	0	0	0	1	0	1	1	1	0	4	5	6	0	0	0	0	0
47	2	1	2	0	3.5	3	0	0	1	0	0		0								0	0	0	0	0	0	0	0		0	0	0	0	0	1	0	0	1	1	1	1	4	5	6	0	0	0	0	0
22	2	1	1	0	5	3	0	0	1	0	0		0	122	52	18	120	60	121	62	0	0	0	1	0	0	0	0		0	0	0	0	0	1	0	0	1	1	1	0	4	5	6	0	0	0	0	0
6	2	1	1	0	6	1	0	0	1	0	0		0								0	0	0	1	0	0	0	0		0	0	0	0	0	0	1	0	1	1	1	0	4	5	6	0	0	0	0	0
27	1	1	1	0	1.5	2	0	0	1	0	0		0	118	129	20	116	125	116	125	0	0	0	0	1	0	0	0		0	0	0	0	0	1	0	0	0	1	1	0	4	5	6	0	1	0	0	0
19	2	1	0	0	6	3	1	0	1	0	0		0	110	100						0	0	0	1	0	0	0	0		0	0	0	0	0	0	1	0	1	1	1	0	4	5	6	0	0	0	0	0
19	2	1	0	0	67	3	1	0	1	0	0		0	110	100						0	0	0	1	0	0	0	0		0	0	0	0	0	0	1	0	1	1	1	0	4	5	6	0	0	0	0	0
13	2	1	0	0	8	2	1	0	1	0	0		0	106	73						0	0	0	1	0	0	0	0		0	0	0	0	0	0	1	0	1	1	1	0	4	5	6	0	0	0	0	0
11	1	1		0	5	2	0	0	0	1	0		0		71	18					0	0	0	1	0	0	0	0		0	0	0	0	0	0	1	0	1	1	1	0	4	5	6	0	0	0	0	0
21	1	1	2	0	1	1	1	0	0	0	0		0	124	84						0	0	0	1	0	0	0	0		0	0	0	0	0	0	1	0	1	1	1	1	4	5	6	0	0	0	0	0
8	2	1	1	0	3	1	0	0	0	0	0		0								0	0	0	1	0	0	0	0		0	0	0	0	0	0	1	0	1	1	1	0	4	5	6	0	0	0	0	0
13	2	1	1	0	5	1	1	0	0	0	0		0	98	84						0	0	0	1	0	0	0	0		0	0	0	0	0	0	1	0	1	1	1	0	4	5	6	0	0	0	0	0
28	2	1	1	0	4	3	0	1	1	0	0		0	124	76						0	0	0	0	1	0	0	0		0	0	0	0	0	0	1	0	1	1	1	0	4	5	6	0	0	0	0	0
16	2	0	0	0	4	2	0	0	1	1	0		0	100	90	26					0	0	0	0	1	0	0	0		1	0	0	0	0	1	0	0	1	1	1	1	4	5	6	1	0	0	0	0
15	2	0	0	0	4	2	0	0	1	1	0		0	90	103	25					0	0	0	0	1	0	0	0		1	0	0	0	0	1	0	0	1	1	1	1	4	5	6	1	0	0	0	0
13	2	1	1	0	4	2	0	1	0	0	0		0	135	85						0	0	0	0	1	0	0	0		0	0	0	0	0	0	1	0	1	1	1	0	4	5	6	0	0	0	0	0
10	1	1	2	0	1.5	1	0	0	1	0	0		0								0	0	0	1	0	0	0	0		0	0	0	0	0	0	1	0	1	1	1	0	4	5	6	0	0	0	0	0
26	1	1	1	0	45	2	0	0	1	0	0		0	114	63						0	0	0	1	0	0	0	0		0	0	0	0	0	0	1	0	1	1	1	0	4	5	6	0	0	0	0	0
25	2	1	2	0	240	3	0	1	1	0	0		0	113	69	22	111	69	112	67	0	0	0	0	0	0	1	0		0	0	0	0	0	0	1	0	1	1	1	1	4	5	6	0	0	0	0	0
7	1	1	1	0	3.5	1	0	0	1	0	0		0		138						0	0	0	1	0	0	0	0		0	0	0	0	0	0	1	0	1	1	1	1	4	5	6	0	0	0	0	0
24	1	1	1	0	0.5	3	0	0	1	0	0		0								1	0	0	0	0	0	0	0		0	0	0	0	0	0	1	0	1	1	1	0	4	5	6	0	0	0	0	0
19	2	1	1	0	2	2	0	1	0	0	0		0								0	0	1	0	0	0	0	0		0	0	0	0	0	0	1	0	1	1	1	0	4	5	6	0	0	0	0	0
19	1	1	2	1	2	2	1	0	0	0	0		0								0	0	1	0	0	0	0	0		0	0	0	0	0	0	1	0	1	1	1	0	4	5	6	0	0	0	0	0
16	1	1	2	1	70	2	1	0	0	0	0		0								0	0	0	1	0	0	0	0		0	0	0	0	0	1	0	0	1	1	1	0	4	5	6	0	0	0	0	0
7	1	1	1	0	1	1	0	0	0	0	0		0		116	17					0	0	0	1	0	0	0	0		0	0	0	0	0	0	1	0	1	1	1	1	4	5	6	0	0	0	0	0
17	1	1		0	3	2	1	0	1	0	0		0	136	94	16					0	0	0	1	0	0	0	0		0	0	0	0	0	0	1	0	1	1	1	1	4	5	6	0	0	0	0	0
30	1	1	1	0	8	2	0	1	1	1	0		0	145	87	28					0	0	0	1	0	0	0	0		0	0	0	0	0	1	0	0	1	1	1	1	4	5	6	0	0	0	0	0
4	2	1	1	0	1	1	0	0	0	0	0		0								0	0	0	1	0	0	0	0		1	0	0	0	0	0	1	0	1	1	1	1	4	5	6	0	0	0	0	0
30	1	1	99	99	5	99	0	0	0	0	0		0	150	100	14	130	120	50	124	0	0	1	0	0	0	0	0		0	0	1	0	0	0	0	0	0	2	1	1	3	1	1	1	1	0	0	0
28	2	1	1	0	3	3	0	0	1	0	0		0	153	111	20					0	0	1	0	0	0	0	0		0	0	0	0	0	0	1	0	1	1	1	1	4	5	6	0	0	0	0	0
34	2	1	1	0		3	0	0	1	0	0		0	118	82	22					0	0	0	0	1	0	0	0		0	0	0	0	0	0	1	0	1	1	1	1	4	5	6	0	0	0	0	0
46	2	1	2	1	6	1	1	0	0	0	0		0		80						0	0	0	0	1	0	0	0		0	0	0	0	0	0	1	0	1	1	1	1	4	5	6	0	0	0	0	0
45	1	1	2	0	6	1	1	0	0	0	0		0	126	76						0	0	0	0	1	0	0	0		0	0	0	0	0	0	1	0	1	1	1	1	4	5	6	0	0	0	0	0
45	2	1	1	0	4.5	0	1	0	0	0	0		0	110	107						0	0	0	0	1	0	0	0		0	0	0	0	0	0	1	0	1	1	1	1	4	5	6	0	0	0	0	0
37	2	1	1	0	3.5	2	1	0	1	0	0		0	111	71						0	0	0	0	0	0	0	0		0	0	0	0	0	0	1	0	1	1	1	0	4	5	6	0	0	0	0	0
30	1	1	1	0	3.5	2	0	0	1	0	0		0	110	88						0	0	0	1	0	0	0	0		0	0	0	0	0	0	1	0	1	1	1	1	4	5	6	0	0	0	0	0
4	2	1	1	0	5	1	0	0	1	0	0		0		128						0	0	0	1	0	0	0	0		0	0	0	0	0	1	0	0	1	1	1	0	4	5	6	0	0	0	0	0
34	1	1	2	0	5	1	1	0	0	1	0		0	129	103	18					0	0	1	0	0	0	0	0		0	0	0	0	0	0	1	0	1	1	1	1	4	5	6	0	0	0	0	0
25	1	1	0	0	3	2	0	1	1	0	0		0	133	96		125	97			0	0	0	1	0	0	0	0		0	0	0	0	0	1	0	0	1	1	1	1	4	5	6	0	0	0	0	0
36	1	1	1	0	6	1	1	0	0	1	0		0	128	82	20					0	0	0	0	1	0	0	0		0	0	0	0	0	0	1	0	1	1	1	1	4	5	6	0	0	0	0	0
31	1	1	0	0	1	2	0	0	1	0	0		0	134	73	28					0	1	0	0	0	0	0	0		0	0	0	0	0	0	0	0	1	1	1	0	4	5	6	0	0	0	0	0
33	1	1	1	0	9	2	0	1	0	0	1	sciure	0	124	78	20					0	0	0	1	0	0	0	0		0	0	0	0	0	1	0	0	1	1	1	1	4	5	6	0	0	0	0	0
23	1	1		0	4	3	0	0	1	0	0		0	154		24					0	0	0	1	0	0	0	0		0	0	0	0	0	0	1	0	1	1	1	0	4	5	6	0	0	0	0	0
14	2	1	2	0	1	2	0	0	1	0	0		0		100						0	0	0	1	0	0	0	0		0	0	0	0	0	0	1	0	1	1	1	1	4	5	6	0	0	0	0	0
33	1	1	1	99	5	99	0	1	1	0	0		0	152	57						0	0	0	0	0	1	0	0		0	0	1	0	0	0	0	0	0	1	1	1	2	1	3	0	1	0	0	0
28	1	0	0	0	9	2	1	0	1	0	0		0	140	94	23					0	0	1	0	0	0	0	0		1	0	0	0	0	1	0	0	1	1	1	1	3	4	5	1	0	0	0	0
13	2	1	1	0	5	2	0	1	1	0	0		0	109	82	16					0	0	0	0	1	0	0	0		0	0	0	0	0	1	0	0	1	1	1	1	4	5	6	0	0	0	0	0
41	1	1	1	0	6.5	2	0	0	1	0	0		0	137	100	20					0	0	0	0	1	0	0	0		0	0	0	0	0	0	1	0	1	1	1	1	4	5	6	0	0	0	0	0
39	2	1	1	0	40	1	1	0	0	0	0		0	161	110						0	0	0	1	0	0	0	0		0	0	0	0	0	0	1	0	1	1	1	0	4	5	6	0	0	0	0	0
18	2	1	2	0	1.5	3	1	0	1	0	0		0	118	106						0	0	0	1	0	0	0	0		0	0	0	0	0	0	1	0	1	1	1	1	4	5	6	0	0	0	0	0
36	2	1	1	0	5	2	0	0	1	0	0		0	119	73	20					0	0	0	1	0	0	0	0		0	0	0	0	0	1	0	0	1	1	1	0	4	5	6	0	0	0	0	0
19	2	1	1	0	6	2	0	1	1	0	0		0	134	89						0	0	0	1	0	0	0	0		0	0	0	0	0	1	0	0	1	1	1	0	4	5	6	0	0	0	0	0
45	2	1	1	0	5	2	0	1	1	0	0		0	161	90						0	0	0	1	0	0	0	0		0	0	0	0	0	1	0	0	1	1	1	0	4	5	6	0	0	0	0	0
31	1	1	2	0	5		1	0	0	0	0		0	113	74	17					0	0	0	1	0	0	0	0		0	0	0	0	0	0	1	0	1	1	1	1	4	5	6	0	0	0	0	0
24	2	1	2	0	7	3	0	0	1	0	0		0	106	77	18					0	0	0	0	0	0	0	1		99	0	0	1	0	0	0	0	1	1	1	0	3	4	5	0	0	0	0	0
19	1	1	1	0	5	2	0	1	1	0	0		0	121	100	22					0	0	0	1	0	0	0	0		0	0	0	0	0	1	0	0	1	1	1	0	4	5	6	0	0	0	0	0
42	1	1	1			2	1	0	1	0	0		0								0	0	0	1	0	0	0	0		0	0	0	0	0	0	1	0	1	1	1	1	4	5	6	0	0	0	0	0
42	1	1	1	0		2	1	0	1	0	0		0								0	0	0	1	0	0	0	0		0	0	0	0	0	0	1	0	1	1	1	1	4	5	6	0	0	0	0	0
13	1	1	1	0		2	0	0	1	0	0		0	104	77						0	0	1	0	0	0	0	0		0	0	0	0	0	0	1	0	1	1	1	0	4	5	6	0	0	0	0	0
35	1	1	1	0			0	0	0	0	0		0	115	65						0	0	0	1	0	0	0	0		0	0	0	0	0	0	1	0	1	1	1	0	4	5	6	0	0	0	0	0
8	2	1	1	0		1	1	0	1	0	0		0		113						0	0	0	1	0	0	0	0		0	0	0	0	0	0	1	0	1	1	1	1	4	5	6	0	0	0	0	0
39	1	1	1	0	6	3	0	0	1	0	0		0	131	91						0	0	0	1	0	0	0	0		0	0	0	0	0	0	1	0	1	1	1	1	4	5	6	0	0	0	0	0
35	2	1	1	0	6	3	0	0	1	0	0		0	92	81						0	0	0	1	0	0	0	0		0	0	0	0	0	0	1	0	1	1	1	0	4	5	6	0	0	0	0	0
38	2	1	1	0		1	1	0	0	0	0		0	115	79						0	0	0	1	0	0	0	0		0	0	0	0	0	0	1	0	1	1	1	1	4	5	6	0	0	0	0	0
48	2	1	2	0	8	2	1	1	1	0	0		0	110	72						0	0	0	1	0	0	0	0		0	0	0	0	0	0	1	0	1	1	1	1	4	5	6	0	0	0	0	0
27	2	1	2	0	6	3	0	0	0	0	0		0								0	0	0	1	0	0	0	0		0	0	0	0	0	0	1	0	1	1	1	0	4	5	6	0	0	0	0	0
36	1	1	1	0	6	2	0	1	0	0	0		0	153	80						0	0	0	1	0	0	0	0		0	0	0	0	0	0	1	0	1	1	1	1	4	5	6	0	0	0	0	0
18	1	1	1	0	10	1	1	0	1	0	0		0	140	84	20					0	0	1	0	0	0	0	0		0	0	0	1	0	0	0	0	1	1	1	1	4	5	5	0	0	0	0	0
28	2		2	0	11	99	0	1	1	0	0		0	66	81	28	70	83	80	78	0	0	0	0	0	0	1	0		0	0	0	1	0	0	0	0	1	1	1	1	3	4	1	0	0	0	0	0
8	1	1	2		5	1	0	0	1	0	0		0								0	0	0	1	0	0	0	0		0	0	0	0	0	0	1	0	1	1	1	0	4	5	6	0	0	0	0	0
38	1	1	1	0	7	2	0	1	1	0	0		0	126	78						0	0	0	1	0	0	0	0		0	0	0	0	0	1	0	0	1	1	1	0	4	5	6	0	0	0	0	0
14	2	0	2	1	9.5	2	1	0	0	1	0		0	128	65						0	0	0	1	1	0	0	0		0	0	0	0	0	0	1	0	1	1	1	0	4	5	6	0	0	0	0	0
18	2	1	1	0		2	0	0	1	0	0		0	121	84						0	0	0	1	0	0	0	0		0	0	0	0	0	0	1	0	1	1	1	1	4	5	6	0	0	0	0	0
4	1	0	2	1	9.5	1	1	0	1	0	0		0								0	0	0	1	0	0	0	0		0	0	0	0	0	0	1	0	1	1	1	1	4	5	6	0	0	0	0	0
40	2	1	0	0	5	2	0	0	1	0	0		0	92	78						0	0	0	1	0	0	0	0		0	0	0	0	0	0	1	0	1	1	1	1	4	5	6	0	0	0	0	0
65	1	0	2	1	24	2	1	0	1	0	0		0	170	86	22					0	0	1	0	0	0	0	0		1	0	0	0	0	1	0	0	1	1	1	1	4	5	6	1	0	0	0	0
26	1	1	2	0	4.5	2	1	0	0	0	0		0	148	70						0	0	0	0	1	0	0	0		0	0	0	0	0	0	1	0	1	1	1	1	4	5	6	0	0	0	0	0
36	2	1	1	0	4	2	0	0	1	0	0		0	92	70	18					0	0	0	0	1	0	0	0		0	0	0	0	0	0	1	0	1	1	1	1	4	5	6	0	0	0	0	0
32	1	1	1	0	13	2	0	1	1	0	0		0	132	92						0	0	0	1	0	0	0	0		0	0	0	0	0	1	0	0	1	1	1	0	4	5	6	0	0	0	0	0
44	1	1	1	0	11	2	0	1	1	0	0		0	105	70						0	0	0	1	0	0	0	0		0	0	0	0	0	1	0	0	1	1	1	1	4	5	6	0	0	0	0	0
28	1	1	1				0	0	1	0	0		0	115	92						0	0	0	0	1	0	0	0		0	0	0	0	0	0	1	0	1	1	1	1	4	5	6	0	0	0	0	0
27	2	1	1	0	10	2	0	1	0	0	0		0	113	70						0	0	0	0	0	0	0	0		0	0	0	0	0	0	1	0	1	1	1	0	4	5	6	0	0	0	0	0
18	2	1	1	0		0	0	0	1	0	0		0	139	76	20					0	0	0	0	1	0	0	0		0	0	0	0	0	0	1	0	1	1	1	1	4	5	6	0	0	0	0	0
26	1	1	1	0	2.5	1	1	0	0	0	0		0	132	116	18					0	0	0	0	1	0	0	0		0	0	0	0	0	0	1	0	1	1	1	1	4	5	6	0	0	0	0	0
48	1	1			3.5	2	0	0	1	0	0		0	158	87	20					0	0	0	0	1	0	0	0		0	0	0	0	0	0	1	0	1	1	1	1	4	5	6	0	0	0	0	0
7	1	1	1	1	2.5	1	1	0	1	0	0		0		103	28					0	0	0	0	1	0	0	0		0	0	0	0	0	0	1	0	1	1	1	1	4	5	6	0	0	0	0	0
33	1	1	1	0	6	2	0	1	0	0	0		0	137	88	20					0	0	0	1	0	0	0	0		0	0	0	0	0	1	0	0	1	1	1	0	4	5	6	0	0	0	0	0
33	1	1	1	0	6	2	0	1	0	0	0		0	137	88	20					0	0	0	1	0	0	0	0		0	0	0	0	0	1	0	0	1	1	1	0	4	5	6	0	0	0	0	0
24	1	1	2	0	1	3	0	1	0	0	0		0	112	80						0	0	0	0	1	0	0	0		0	0	0	0	0	0	1	0	1	1	1	1	4	5	6	0	0	0	0	0
2.5	2	1	1	0		1	0	0	1	0	0		0								0	0	0	1	0	0	0	0		0	0	0	0	0	0	1	0	1	1	1	1	4	5	6	0	0	0	0	0
11	2	1	1	0		2	1	0	0	0	0		0	116	82	37.5					0	0	0	1	0	0	0	0		0	0	0	0	0	0	1	0	1	1	1	0	4	5	6	0	0	0	0	0
66	2	1	2	1			1	0	0	0	0		0	134	63						0	0	0	1	0	0	0	0		0	0	0	0	0	0	1	0	1	1	1	0	4	5	6	0	0	0	0	0
26	2	1	1	0			1	0	0	0	0		0	113	93						0	0	0	0	1	0	0	0		0	0	0	0	0	0	1	0	1	1	1	1	4	5	6	0	0	0	0	0
25	1	1	1	0	3		0	0	0	1	0		0	137	20						0	0	0	1	0	0	0	0		0	0	0	0	0	0	1	0	1	1	1	0	4	5	6	0	0	0	0	0
35	1	1	1	0	9	1	0	1	0	1	0		0	118	83	25	120	103			0	0	0	1	0	0	0	0		0	0	0	0	0	1	0	0	1	1	1	1	4	5	3	0	0	0	0	0
43	2	1	2	0	5.5	2	1	0	1	0	0		0	152	91	22					0	0	0	0	1	0	0	0		0	0	0	0	0	0	1	0	1	1	1	1	4	5	6	0	0	0	0	0
25	1	1	1	0	4	2	1	1	1	0	0		0	125	70	20					0	0	0	0	1	0	0	0		0	0	0	0	0	0	1	0	1	1	1	0	4	5	6	0	0	0	0	0
51	1	1	2	0	1	1	0	1	0	0	0		0	126	56						0	0	0	1	0	0	0	0		0	0	0	0	0	0	1	0	1	1	1	0	4	5	6	0	0	0	0	0
22	2	1				2	0	0	1	0	0		0	126	101						0	0	0	0	0	0	0	0		0	0	0	0	0	0	1	0	1	1	1	0	4	5	6	0	0	0	0	0
30	1	1	1	0	6	2	1	0	0	1	0		0	130	78	20					0	0	0	1	0	0	0	0		0	0	0	0	0	1	0	0	1	1	1	1	4	5	6	0	0	0	0	0
69	1	1	2	1	6	1	1	0	0	0	0		0	118	91	23					0	0	0	1	0	0	0	0		0	0	0	0	0	1	0	0	1	1	1	1	4	5	6	0	0	0	0	0
39	2	1	1	0	4	3	0	1	1	0	0		0	132	82	18					0	0	0	1	0	0	0	0		0	0	0	0	0	1	0	0	1	1	1	0	4	5	6	0	0	0	0	0
31	1	0	0	0	23	2	1	0	0	1	0		0	120	89	24					0	0	0	0	0	0	1	0		1	0	0	0	0	1	0	0	1	1	1	1	4	5	6	1	0	0	0	0
25	1	1	1	0	1.5	2	0	0	1	0	0		0	132	104						0	0	0	1	0	0	0	0		0	0	0	0	0	0	1	0	1	1	1	1	4	5	6	0	0	0	0	0
32	1	1	1	1	4.5	1	1	0	0	1	0		0	116	74						0	0	0	0	1	0	0	0		0	0	0	0	0	1	0	0	1	1	1	1	4	5	6	0	0	0	0	0
9	1	0	0	0	6	1	1	0	1	0	0		0	95	110	27					0	0	0	0	0	0	1	0		1	0	0	0	0	1	0	0	1	1	1	1	4	5	6	1	0	0	0	0
39	1	0	2	1	17	2	1	0	1	0	0		0	140	82	21					0	0	1	0	0	0	0	0		1	0	0	0	0	1	0	0	1	1	1	1	4	5	6	1	0	0	0	0
6	1	1	1	0	4.5	1	0	1	0	0	0		0		80						0	0	0	1	0	0	0	0		0	0	0	0	0	0	1	0	1	1	1	0	4	5	6	0	0	0	0	0
19	2	0	0	1	6	2	1	0	1	0	0		0	110	98	24					0	0	0	0	1	0	0	0		1	0	0	1	0	0	0	0	1	1	1	1	4	5	6	1	0	0	0	0
5	1	1	1	0	1	1	0	0	1	0	0		0								0	0	0	0	1	0	0	0		0	0	0	0	0	0	1	0	1	1	1	1	4	5	6	0	0	0	0	0
39	2	1	1	0	3.5	2	1	0	1	0	0		0	127	120						0	0	0	1	0	0	0	0		0	0	0	0	0	0	1	0	1	1	1	0	4	5	6	0	0	0	0	0
31	2	1	1	0	6	1	0	1	0	0	0		0	125	70	20					0	0	0	1	0	0	0	0		0	0	0	0	0	0	1	0	1	1	1	1	4	5	6	0	0	0	0	0
4	2	1				1	1	0	0	0	0		0		113						0	0	0	0	1	0	0	0		0	0	0	0	0	0	1	0	1	1	1	1	4	5	6	0	0	0	0	0
7	1	1	1	0	2	1	0	1	0	0	0		0								0	0	0	1	0	0	0	0		0	0	0	0	0	0	1	0	1	1	1	1	4	5	6	0	0	0	0	0
54	1	1	2	1	5	1	1	0	0	0	0		0								0	0	0	1	0	0	0	0		0	0	0	0	0	0	1	0	1	1	1	1	4	5	6	0	0	0	0	0
54	1	1	2	1	5	1	1	0	0	0	0		0								0	0	0	1	0	0	0	0		0	0	0	0	0	0	1	0	1	1	1	1	4	5	6	0	0	0	0	0
17	1	1	1	0	0.5	2	0	1	0	0	0		0	135	63						0	0	0	0	1	0	0	0		0	0	0	0	0	0	1	0	1	1	1	1	4	5	6	0	0	0	0	0
18	1	1	1	0	5	0	0	0	0	1	0		0	132	86	20					0	0	0	1	0	0	0	0		0	0	0	0	0	1	0	0	1	1	1	1	4	5	6	0	0	0	0	0
3	2	1	1	0	8	1	1	0	1	0	0		0								0	0	0	1	0	0	0	0		0	0	0	0	0	0	1	0	1	1	1	0	4	5	6	0	0	0	0	0
26	1	1	1	0	1.5	2	0	0	1	0	0		0	120	72						0	0	0	1	0	0	0	0		0	0	0	0	0	0	1	0	1	1	1	1	4	5	6	0	0	0	0	0
18	1	1	1	0		2	0	0	0	0	0		0								0	0	0	1	0	0	0	0		0	0	0	0	0	0	1	0	1	1	1	1	4	5	6	0	0	0	0	0
25	2	1	1	0	0.5	3	0	0	1	0	0		0	133	92	20					0	0	0	0	1	0	0	0		1	0	0	0	0	0	1	0	1	1	1	1	4	5	6	0	0	0	0	0
20	2	1	1	0	8	2	1	1	0	0	0		0	105	89						0	0	0	1	0	0	0	0		0	0	0	0	0	1	0	0	1	1	1	0	4	5	6	0	0	0	0	0
35	1	1	1		3	1	0	1	0	0	0		0	131	102						0	0	0	0	1	0	0	0		1	0	0	0	0	1	0	0	1	1	1	0	4	5	6	0	0	0	0	0
58	2	1	2	0	2.5	1	1	0	1	0	0		0	173	70						0	0	0	1	0	0	0	0		0	0	0	0	0	0	1	0	1	1	1	0	4	5	6	0	0	0	0	0
27	1	1	1	0	5	2	1	0	0	1	0		0	118	67						0	0	0	1	0	0	0	0		0	0	0	0	0	1	0	0	1	1	1	0	4	5	6	0	0	0	0	0
59	1	1	2	0	7	3	0	0	1	0	0		0	114	80						0	0	1	0	0	0	0	0		0	0	0	0	0	0	1	0	1	1	1	1	4	5	6	0	0	0	0	0
44	1	1	1	0	3	2	0	1	0	1	0		0	122	79						0	0	0	1	0	0	0	0		0	0	0	0	0	1	0	0	1	1	1	0	4	5	6	0	0	0	0	0
55	1	1	2	0	4	3	0	0	1	0	0		0	132	77						0	0	0	1	0	0	0	0		0	0	0	0	0	0	1	0	1	1	1	1	4	5	6	0	0	0	0	0
20	2	1	2	0	1.5	1	0	0	0	1	0		0	146	128						0	0	0	0	0	0	0	0		0	0	0	0	0	0	1	0	1	1	1	1	4	5	6	0	0	0	0	0
25	1	1	1	0	8	2	1	0	1	0	0		0	131	89						0	0	0	1	0	0	0	0		0	0	0	0	0	1	0	0	1	1	1	0	4	5	6	0	0	0	0	0
37	1	1	1	0	6.5	1	1	0	0	0	0		0	111	76						0	0	0	0	1	0	0	0		0	0	0	0	0	0	1	0	1	1	1	1	4	5	6	0	0	0	0	0
17	1	0	1	1	22	2	1	1	0	0	0		0	112	93	23					0	0	1	0	0	0	0	0		0	0	0	0	0	1	0	0	1	1	1	0	4	5	6	0	0	0	0	0
30	1	1	1	0	3.5	1	1	0	0	0	0		0	134	79	18					0	0	0	1	0	0	0	0		0	0	0	0	0	0	1	0	1	1	1	1	4	5	6	0	0	0	0	0
25	1	1	1	0			0	0	0	0	0		0	123	86	20					0	0	0	0	1	0	0	0		0	0	0	0	0	0	1	0	1	1	1	1	4	5	6	0	0	0	0	0
38	2	1	1	0		2	0	0	1	0	0		0	126	88	20					0	0	0	1	0	0	0	0		0	0	0	0	0	0	1	0	1	1	1	1	4	5	6	0	0	0	0	0
31	1	1	1	0	5	2	0	0	1	0	0		0	153	109	20					0	0	0	1	0	0	0	0		0	0	0	0	0	0	1	0	1	1	1	1	4	5	6	0	0	0	0	0
58	1	1	1	0	12	1	0	0	0	0	0		0	121	100						0	0	0	1	0	0	0	0		0	0	0	0	0	1	0	0	1	1	1	1	4	5	6	0	0	0	0	0
30	1	1	1	0	3.5	2	0	0	1	0	0		0	110	88						0	0	0	1	0	0	0	0		0	0	0	0	0	0	1	0	1	1	1	1	4	5	6	0	0	0	0	0
19	1	1	2	1	10	0	1	0	0	0	0		0	171	96	18					0	0	0	1	0	0	0	0		1	0	0	0	0	0	1	0	1	1	1	1	4	5	6	0	0	0	0	0
17	2	1	2	0	2	2	1	0	1	0	0		0	131	100	20					0	0	0	0	1	0	0	0		1	0	0	0	0	0	1	0	1	1	1	1	4	5	6	0	0	0	0	0
0.4	2	1	1	0	2.5	0	1	0	0	0	0		0		90						0	0	0	1	0	0	0	0		0	0	0	0	0	1	0	0	1	1	1	0	4	5	6	0	0	0	0	0
23	1	1	99	99	12	99	1	1	0	0	0		0	108	102	29	120	54	95	102	0	0	0	0	0	1	0	0		99	0	1	0	0	0	0	0	1	2	1	1	2	4	4	0	0	0	0	0
29	1	1	2	0	12	2	1	0	1	0	0		0	120	86	14					0	0	0	0	0	1	0	0		0	0	0	0	0	1	0	0	1	1	1	1	4	5	6	0	0	0	0	0
49	2	0	2	1	5		1	0	0	0	0		0	125	75	17					0	0	0	1	0	0	0	0		0	0	0	0	0	0	1	0	1	1	1	1	4	5	6	0	0	0	0	0
16	1	1	0	0	5	1	0	1	1	0	0		0	105	116	20	111	104			0	0	0	0	0	1	0	0		0	0	0	0	0	1	0	0	1	1	1	1	4	5	6	0	0	0	0	0
73	2	1	2	1	5	1	1	0	1	0	0		0	113	94						0	0	0	1	0	0	0	0		0	0	0	0	0	0	1	0	1	1	1	0	4	5	6	0	0	0	0	0
17	1	1	99	0	5	2	1	0	1	0	0		0	110	92	20					0	1	0	0	0	0	0	0		0	0	0	0	0	1	0	0	1	1	1	1	4	5	6	0	0	0	0	0
44	1	1	2	0	6	2	1	1	1	0	0		0	181	98	20					0	0	0	0	1	0	0	0		0	0	0	0	0	0	1	0	1	1	1	1	4	5	6	0	0	0	0	0
29	2	1		0			1	0	1	0	0		0	125	92	18					0	0	0	1	0	0	0	0		0	0	0	0	0	0	1	0	1	1	1	1	4	5	6	0	0	0	0	0
35	1	1	1	0			0	0	1	0	0		0	116	82	19					0	0	0	1	0	0	0	0		0	0	0	0	0	0	1	0	1	1	1	1	4	5	6	0	0	0	0	0
34	2	1	1	0	2.5		1	0	0	1	0		0	147	91	18					0	0	0	1	0	0	0	0		0	0	0	0	0	0	1	0	1	1	1	0	4	5	6	0	0	0	0	0
13	2	1	1	0	70	1	1	0	0	1	0		0	115	70						0	0	0	0	0	0	1	0		0	0	0	0	0	0	1	0	1	1	1	0	4	5	6	0	0	0	0	0
46	1	1	2	0		1	0	0	0	0	0		0	168	76						0	0	0	1	0	0	0	0		0	0	0	0	0	1	0	0	1	1	1	0	4	5	6	0	0	0	0	0
43	1	0	2	1	90	1	1	0	0	0	0		0								0	0	0	0	0	0	1	0		0	0	0	0	0	1	0	0	1	1	1	1	4	5	6	0	0	0	0	0
43	2	1	1	0	3.5	1	1	0	0	0	0		0	110	80						0	0	0	1	0	0	0	0		0	0	0	0	0	0	1	0	1	1	1	0	4	5	6	0	0	0	0	0
28	2	0	1	0	5	2	1	0	1	0	0		0	120	100	26					0	0	0	0	1	0	0	0		0	0	0	0	1	0	0	0	1	1	1	1	4	5	6	1	0	0	0	0
23	1	1	1	0	6	2	0	1	1	0	0		0	127	114						0	0	0	1	0	0	0	0		0	0	0	0	0	0	0	0	1	1	1	0	4	5	6	0	0	0	0	0
4	1	0	2	0	60	1	1	1	0	0	0		0		96			98		95	0	0	1	0	0	0	0	0		99	0	1	0	0	0	0	0	1	1	1	0	2	4	4	0	0	0	0	0
33	1	1	1	0	3	2	0	0	1	0	0		0	142	75	18					0	0	0	1	0	0	0	0		0	0	0	0	0	1	0	0	1	1	1	0	4	5	6	0	0	0	0	0
1	2	1	1	0	3	0	0	0	1	0	0		0								0	0	0	1	0	0	0	0		0	0	0	0	0	0	1	0	1	1	1	0	4	5	6	0	0	0	0	0
9	1	1	1	0		1	0	0	1	0	0		0			25					0	0	0	1	0	0	0	0		0	0	0	0	0	0	1	0	1	1	1	1	4	5	6	0	0	0	0	0
38	1	1	2	1		2	0	0	1	0	0		0	118	68						0	0	0	0	1	0	0	0		0	0	0	0	0	0	1	0	1	1	1	0	4	5	6	0	0	0	0	0
27	2	1	2	0	1	2	0	0	1	0	0		0	101	97	18					0	0	0	1	0	0	0	0		0	0	0	0	0	0	1	0	1	1	1	0	4	5	6	0	0	0	0	0
26	1	1	1	0	5	2	0	1	1	0	0		0	119	104	16					0	0	0	1	0	0	0	0		0	0	0	0	0	1	0	0	1	1	1	0	4	5	6	0	0	0	0	0
52	2	1	2	1	2	2	1	0	1	0	0		0	165	111	20					0	0	0	1	0	0	0	0		0	0	0	0	0	0	1	0	1	1	1	0	4	5	6	0	0	0	0	0
42	1	1	1	0	6	0	1	0	0	0	0		0	130	73	20					0	0	0	1	0	0	0	0		0	0	0	0	0	1	0	0	1	1	1	1	4	5	6	0	0	0	0	0
29	1	1	2	0			0	0	0	0	0		0	116	68						0	0	0	0	1	0	0	0		0	0	0	0	0	0	1	0	1	1	1	1	4	5	6	0	0	0	0	0
32	2	1	2	0	2	3	0	0	1	0	0		0	142	114	22					0	0	1	0	0	0	0	0		0	0	0	0	0	1	0	0	1	1	1	0	4	5	6	0	0	0	0	0
32	1	1	1	0	1.5	2	0	0	1	0	0		0								0	0	0	1	0	0	0	0		0	0	0	0	0	0	1	0	1	1	1	1	4	5	6	0	0	0	0	0
26	2	1	1	0	9	2	0	1	1	0	0		0	121	73	20					0	0	0	1	0	0	0	0		0	0	0	0	0	1	0	0	1	1	1	0	4	5	6	0	0	0	0	0
28	2	1	2	0		1	1	0	0	0	0		0	144	142	18					0	0	0	1	0	0	0	0		0	0	0	0	0	0	1	0	1	1	1	1	4	5	6	0	0	0	0	0
39	1	0	2	1	10	2	1	0	1	0	0		0	130	84	19					0	0	0	0	1	0	0	0		1	0	0	0	1	0	0	0	1	1	1	1	4	5	6	1	0	0	0	0
66	1	1	2	1		2	1	0	0	0	0		0	103	67						0	0	0	1	0	0	0	0		0	0	0	0	0	0	1	0	1	1	1	0	4	5	6	0	0	0	0	0
33	2	1	1	0	7	2	1	0	1	0	0		0	138	92						0	0	0	1	0	0	0	0		1	0	0	0	0	0	1	0	1	1	1	0	4	5	6	0	0	0	0	0
27	1	1	1	0	2.5	2	0	0	0	0	0			140	70	20					0	0	0	0	1	0	0	0		0	0	0	0	0	0	1	0	1	1	1	1	4	5	6	0	0	0	0	0
30	2	1	1	0	2.5	2	0	0	1	0	0		0	120	96	18					0	0	0	0	1	0	0	0		1	0	0	0	0	0	0	0	1	1	1	1	4	5	6	0	0	0	0	0
27	2	1	1	0		3	0	0	1	0	0		0	115	86	20					0	0	0	0	1	0	0	0		0	0	0	0	0	0	1	0	1	1	1	1	4	5	6	0	0	0	0	0
30	1	1	1	0		2	0	0	1	0	0		0	112	70	25					0	0	0	1	0	0	0	0		1	0	0	0	0	0	1	0	1	1	1	0	4	5	6	0	0	0	0	0
38	1	1	1		4	2	0	0	1	0	0		0	118	68						0	0	0	0	1	0	0	0		0	0	0	0	0	0	1	0	1	1	1	0	4	5	6	0	0	0	0	0
32	1	1	1	0	2.5	1	0	0	1	0	0		0	113	67	20					0	0	0	0	1	0	0	0		0	0	0	0	0	0	1	0	1	1	1	1	4	5	6	0	0	0	0	0
37	1	1	1	0			0	0	0	0	0		0								0	0	0	1	0	0	0	0		0	0	0	0	0	1	0	0	1	1	1	1	4	5	6	0	0	0	0	0
18	1	1	1	0	2.5	2	0	0	1	0	0		0	114	69	20					0	0	0	0	1	0	0	0		0	0	0	0	0	0	1	0	1	1	1	1	4	5	6	0	0	0	0	0
29	2	0	2	1	60	3	1	0	0	0	0		0								0	0	0	1	0	0	0	0		0	0	1	0	0	1	0	0	1	1	1	0	4	4	5	0	0	0	0	0
28	1	1	1	0	3	1	0	0	1	0	0		0	132	89						0	0	0	0	0	0	0	0		0	0	0	0	0	0	0	0	1	1	1	1	4	5	6	0	0	0	0	0
20	1	1	1	1	4	1	1	0	0	0	0		0	112	127						0	0	0	0	0	0	0	0		0	0	0	0	0	0	1	0	1	1	1	1	4	5	6	0	0	0	0	0
37	1	1	1	0	260	2	0	0	1	0	0		0	107	76						0	0	0	0	0	0	1	0		0	0	0	0	0	1	0	0	1	1	1	1	4	5	6	0	0	0	0	0
32	1	1	0	0	1		0	0	0	0	0		0	88	40						0	0	0	1	0	0	0	0		0	0	1	0	0	1	0	0	0	2	1	1	2	3		1	1	0	0	0
36	2	1	0	0	1		0	0	1	0	0		0	148	92						0	0	0	1	0	0	0	0		0	0	0	0	0	1	0	0	1	2	1	1	4	5	6	0	0	0	0	0
31	1	1	0	0	1	2	0	0	1	0	0		0								0	0	0	1	0	0	0	0		0	0	0	0	0	1	0	0	1	1	1	1	4	5	6	0	0	0	0	0
27	1	1	0	0	1		0	0	0	0	0		0	88	60						0	1	0	0	0	0	0	0		0	0	1	0	0	1	0	0	1	2	1	1	3	5	5	0	0	0	0	0
34	1	1	0	0	1	1	0	1	0	1	0		0								0	1	0	0	0	0	0	0		0	0	0	0	0	1	0	0	1		1	1	4	5	6	0	0	0	0	0
31	1	1	1	0	1	2	0	0	1	0	0		0								0	0	0	1	0	0	0	0		0	0	0	0	0	0	1	0	1	1	1	1	4	5	6	0	0	0	0	0
27	1	1	1	0	10	2	0	1	1	0	0		0	136	87						0	0	0	1	0	0	0	0		0	0	0	0	0	1	0	0	1	1	1	1	4	5	6	0	0	0	0	0
27	1	1	0	0	1		0	0	1	0	0		0								0	1	0	0	0	0	0	0		0	0	1	0	0	1	0	0	1	1	1	1	4	5	6	0	0	0	0	0
30	1	1	0	0	1	2	0	0	1	0	0		0								0	1	0	0	0	0	0	0		0	0	0	0	0	1	0	0	1	1	1	1	4	5	6	0	0	0	0	0
30	1	1	0	0	1	1	0	0	1	0	0		0								0	0	0	1	0	0	0	0		0	0	0	0	0	1	0	0	1	1	1	1	4	5	6	0	0	0	0	0
34	1	1	1	0	1	2	0	0	1	0	0		0								0	0	0	1	0	0	0	0		0	0	0	0	0	1	0	0	1	1	1	1	4	5	6	0	0	0	0	0
36	1	1	1	0	1	2	0	0	0	1	0		0	148	96						0	0	0	1	0	0	0	0		0	0	0	0	0	0	1	0	1	1	1	1	4	5	6	0	0	0	0	0
32	1	1	0	0	1	2	0	0	0	0	0		0								0	0	0	1	0	0	0	0		0	0	1	0	0	1	0	0	1	1	1	1	3	4	6	0	0	0	0	0
28	1	1	1	0	1	2	0	0	1	0	0		0	146	88						0	0	0	1	0	0	0	0		0	0	0	0	0	1	0	0	1	1	1	1	4	5	6	0	0	0	0	0
36		1	0	0	1	1	1	0	1	0	0		0	111	78						0	0	0	1	0	0	0	0		0	0	1	0	0	1	0	0	1	1	1	1	4	5	6	0	0	0	0	0
39	1	1	1	0	2.5	2	1	0	0	1	0		0	140	74						0	0	0	1	0	0	0	0		0	0	0	0	0	1	0	0	1	1	1	1	4	5	6	0	0	0	0	0
32	2	1	1	0	3.5	2	0	0	1	0	0		0	142	91						0	0	0	1	0	0	0	0		1	0	0	0	0	0	0	0	1	1	1	1	4	5	6	0	0	0	0	0
30	1	1	1	0	1	1	0	0	0	1	0		0								0	0	0	1	0	0	0	0		0	0	1	0	0	1	0	0	1	1	1	1	4	4	6	0	0	0	0	0
19	1	1	1	0	5	2	0	1	1	0	0		0	119	62						0	0	0	1	0	0	0	0		0	0	0	0	0	1	0	0	1	1	1	0	4	5	6	0	0	0	0	0
27	1	1	0	0	1		1	1	1	0	0		0	148	98						0	0	0	1	0	0	0	0			0	0	0	0	1	0	0	1	1	1	1	4	5	6	0	0	0	0	0
27	1	1	0	0	1	1	1	0	1	0	0		0	154	100						0	0	0	1	0	0	0	0		0	0	1	0	0	1	0	0	1	1	1	1	4	5	6	0	0	0	0	0
29	1	1	0	0	1		1	0	1	1	0		0	138	91						0	0	0	1	0	0	0	0		0	0	0	0	0	1	0	0	1	1	1	1	4	5	6	0	0	0	0	0
26	1	1	1	0	7	3	0	1	1	0	0		0	110	80						0	0	0	1	0	0	0	0		0	0	0	0	0	1	0	0	1	1	1	0	4	5	6	0	0	0	0	0
24	1	0	0	0	6	2	1	0	0	1	0		0	110	102	27					0	0	1	0	0	0	0	0		1	0	0	0	0	1	0	0	1	1	1	1	4	5	6	1	0	0	0	0
35	1	1	1	0	3	3	1	0	1	0	0		0	121	108	24					0	0	1	0	0	0	0	0		0	0	0	0	0	1	0	0	1	1	1	0	4	5	6	0	0	0	0	0
31	1	1	1	0	4.5	3	0	0	1	0	0		0	124	85						0	0	0	1	0	0	0	0		0	0	0	0	0	0	1	0	1	1	1	1	4	5	6	0	0	0	0	0
20	1	1	1	0	2.5	1	1	0	0	0	0		0	121	91						0	0	0	0	1	0	0	0		0	0	0	0	0	1	0	0	1	1	1	1	4	5	6	0	0	0	0	0
28	1	1	2	0	10	2	1	0	1	0	0		0	117	84						0	0	0	1	0	0	0	0		0	0	0	1	0	0	0	0	1	1	1	0	4	5	6	0	0	0	0	0
18	2	1	1	0	14	2	1	1	1	0	0		0	119	104						0	0	0	1	0	0	0	0		0	0	0	0	0	1	0	0	1	1	1	1	4	5	6	0	0	0	0	0
27	1	1	0	0	12	2	0	1	1	0	0		0	136	87						0	0	0	1	0	0	0	0		0	0	0	0	0	1	0	0	1	1	1	1	4	5	6	0	0	0	0	0
5	2	1	1	0	3	1	0	0	1	0	0		0		106						0	0	0	0	1	0	0	0		0	0	1	0	0	0	1	0	1	1	1	0	4	5	6	0	0	0	0	0
71	1	1	2	0	6	3	0	1	1	0	0		0	132	72	20	135	72			0	0	1	0	0	0	0	0		0	0	0	0	0	1	0	0	1	1	1	1	4	5	6	0	0	0	0	0
10	1	1	2	0	1.5	1	1	0	1	0	0		0	139	103						0	0	0	1	0	0	0	0		0	0	0	0	0	1	0	0	1	1	1	0	4	5	6	0	0	0	0	0
18	1	1	2	0	4	3	1	0	1	0	0		0	109	87						0	0	0	1	0	0	0	0		0	0	0	0	0	1	0	0	1	1	1	1	4	5	6	0	0	0	0	0
26	1	1	1	0	9	2	1	0	0	1	0		0	100	80	18					0	0	0	1	0	0	0	0		0	0	0	1	0	0	0	0	1	1	1	1	4	5	6	0	0	0	0	0
35	1	1	0	0	10	2	1	0	1	0	0		0	109	91						0	0	0	1	0	0	0	0		0	0	0	0	0	1	0	0	1	1	1	1	4	5	6	0	0	0	0	0
58	1	1	2	0	17	2	0	1	1	0	0		0	125	120						0	0	0	1	0	0	0	0		0	0	0	0	0	1	0	0	1	1	1	0	4	5	6	0	0	0	0	0
33	2	1	1	0	9	2	1	0	1	0	0		0	117	68						0	0	0	1	0	0	0	0		0	0	0	0	0	1	0	0	1	1	1	1	4	5	6	0	0	0	0	0
78	1	1	2	0	2	2	0	1	1	0	0		0	112	78	19					0	0	0	1	0	0	0	0		0	0	0	0	0	1	0	0	1	1	1	1	4	5	6	0	0	0	0	0
37	1	0	2	1	40	2	1	0	1	0	0		0	150	80	21					0	0	0	0	0	0	1	0		1	0	0	0	0	1	0	0	1	1	1	1	4	5	6	1	0	0	0	0
26	2	1	2	1	3.5	3	1	0	1	0	0		0	111	113	20					0	0	0	1	0	0	0	0		0	0	0	0	0	0	1	0	1	1	1	1	4	5	6	0	0	0	0	0
40	2	1	1	0	4	2	1	0	0	1	0		0	120	90	18					0	0	0	1	0	0	0	0		0	0	0	0	0	0	1	0	1	1	1	1	4	5	6	0	0	0	0	0
4	2	1	1	0	6	1	0	0	1	0	0		0								0	0	0	1	0	0	0	0		0	0	0	0	0	0	1	0	1	1	1	0	4	5	6	0	0	0	0	0
29	1	1	1	0	4.5	2	0	0	1	0	0		0	152	59						0	0	0	1	0	0	0	0		0	0	0	0	0	0	1	0	1	1	1	0	4	5	6	0	0	0	0	0
16	1	1	2	0	4.5	2	0	0	1	0	0		0	146	90						0	0	0	1	0	0	0	0		1	0	0	0	0	0	1	0	1	1	1	0	4	5	6	0	0	0	0	0
7	1	1	2	99	1	1	1	0	0	0	0		0			22					0	0	0	0	1	0	0	0		1	0	0	0	0	0	1	0	1	1	1	1	4	5	6	0	0	0	0	0
23	1	1	1	0	2	1	1	0	0	0	0		0	115	66	20					0	0	0	1	0	0	0	0		0	0	0	0	0	0	1	0	1	1	1	1	4	5	6	0	0	0	0	0
28	1	1	1	0	9	2	0	1	1	0	0		0	165	107						0	0	0	1	0	0	0	0		0	0	0	0	0	1	0	0	1	1	1	0	4	5	6	0	0	0	0	0
6	2	1	1	0	3	1	0	1	0	0	0		0			18					0	0	0	1	0	0	0	0		0	0	0	0	0	0	1	0	1	1	1	1	4	5	6	0	0	0	0	0
32	1	1	1	0	14	3	0	1	1	0	0		0	133	84						0	0	0	1	0	0	0	0		0	0	0	0	0	1	0	0	1	1	1	0	4	5	6	0	0	0	0	0
38	1	0	1	0	13	2	1	0	1	0	0		0	140	84	23					0	0	1	0	0	0	0	0		1	0	0	0	0	1	0	0	1	1	1	1	4	5	6	1	0	0	0	0
50	1	0	2	1	8	0	1	0	0	0	0		0	106	65						0	0	0	1	1	0	0	0		0	0	0	0	0	0	1	0	1	1	1	0	4	5	6	0	0	0	0	0
30	2	1	1	0	1	3	0	0	0	1	0		0	116	71						0	0	0	0	0	0	0	0		0	0	0	0	0	0	1	0	1	1	1	0	4	5	6	0	0	0	0	0
38	1	1	0	0	5	1	1	0	0	0	0		0	115	77	21					0	0	0	1	0	0	0	0		0	0	0	0	0	1	0	0	1	1	1	1	4	5	6	0	0	0	0	0
40	1	0	2	1	7	2	1	0	1	0	0		0	140	78	19					0	0	0	0	1	0	0	0		1	0	0	0	0	1	0	0	1	1	1	1	4	5	6	1	0	0	0	0
56	1	1	2	0	5	2	0	1	1	0	0		0	127	76						0	0	0	0	1	0	0	0		0	0	0	0	0	1	0	0	1	1	1	1	4	5	6	0	0	0	0	0
26	1	1	1	0	1.5	1	1	0	0	0	0		0	138	71						0	0	0	1	0	0	0	0		0	0	0	0	0	0	1	0	1	1	1	1	4	5	6	0	0	0	0	0
34	1	1	1	0	1.5	0	1	0	0	0	0		0	151	68						0	0	0	1	0	0	0	0		0	0	0	0	0	0	1	0	1	1	1	1	4	5	6	0	0	0	0	0
38	1	1	1	0	6	3	0	1	1	0	0		0	125	80	20					0	0	0	1	0	0	0	0		0	0	0	0	0	1	0	0	1	1	1	0	4	5	6	0	0	0	0	0
46	1	1	2	0	7.5	0	1	0	0	0	0		0	128	69	18					0	0	0	1	0	0	0	0		0	0	0	0	0	0	1	0	1	1	1	1	4	5	6	0	0	0	0	0
35	2	1	2	0	9	3	0	1	1	0	0		0	115	86	23					0	0	1	0	0	0	0	0		1	0	0	0	0	1	0	0	1	1	1	1	4	5	6	1	0	0	0	0
9	1	0	0	0	36	1	0	0	1	0	0		0	95	105	28					0	0	1	0	0	0	0	0		1	0	0	0	0	1	0	0	1	1	1	0	4	5	6	1	0	0	0	0
8	2	1	1	0	0.5	1	1	0	0	0	0		0		116	26					1	0	0	0	0	0	0	0		0	0	0	0	0	0	1	0	1	1	1	0	4	5	6	0	0	0	0	0
7	2	1	1	0	0.5	1	1	0	0	0	0		0		120	22					1	0	0	0	0	0	0	0		0	0	0	0	0	0	1	0	1	1	1	0	4	5	6	0	0	0	0	0
10	2	1	1	0	14	1	1	0	1	0	0		0	122	96						0	0	0	1	0	0	0	0		0	0	0	0	0	1	0	0	1	1	1	0	4	5	6	0	0	0	0	0
40	2	1	1	0	3.5		1	0	0	0	0		0	140	126	20					0	0	0	1	0	0	0	0		0	0	0	0	0	0	1	0	1	1	1	0	4	5	6	0	0	0	0	0
40	1	1	2	0	3.5	1	1	0	1	0	0		0	172	86	18					0	0	0	1	0	0	0	0		0	0	0	0	0	0	1	0	1	1	1	0	4	5	6	0	0	0	0	0
33	2	1	1	0	3.5		0	0	1	0	0		0	118	115	18					0	0	0	1	0	0	0	0		0	0	0	0	0	0	1	0	1	1	1	1	4	5	6	0	0	0	0	0
7	1	1	1	0	17	1	0	1	1	0	0		0	100	80						0	0	0	1	0	0	0	0		0	0	0	0	0	1	0	0	1	1	1	0	4	5	6	0	0	0	0	0
34	2	1	1	0	15	2	0	1	1	0	0		0	95	94	18					0	0	0	1	0	0	0	0		0	0	0	0	0	1	0	0	1	1	1	0	4	5	6	0	0	0	0	0
60	2	1	2	1	3	3	1	0	1	1	0		0	189	68	18					0	0	0	1	0	0	0	0		0	0	0	0	0	0	1	0	1	1	1	1	4	5	6	0	0	0	0	0
28	1	1	1	0	1.5	1	1	0	0	0	0		0	106	65	20					0	0	0	0	1	0	0	0		0	0	0	0	0	0	1	0	1	1	1	0	4	5	6	0	0	0	0	0
5	1	1	1	0		1	0	1	0	0	0		0			24					0	0	0	1	0	0	0	0		1	0	0	0	0	0	1	0	1	1	1	1	4	5	6	0	0	0	0	0
25	1	1		0			0	0	0	0	0		0	140	86						0	0	0	0	0	0	0	0		1	0	0	0	0	0	1	0	1	1	1	1	4	5	6	0	0	0	0	0
60	2	1	1	0	8	2	0	1	1	0	0		0	135	73	20					0	0	0	1	0	0	0	0		0	0	0	0	0	1	0	0	1	1	1	0	4	5	6	0	0	0	0	0
71	1	1	1	0	3	2	1	0	1	0	0		0	124	86	16					0	0	0	1	0	0	0	0		0	0	0	0	0	1	0	0	1	1	1	0	4	5	6	0	0	0	0	0
27	1	1	1	0	9	3	0	0	1	0	0		0	138	92	20					0	0	0	1	0	0	0	0		0	0	0	0	0	1	0	0	1	1	1	0	4	5	6	0	0	0	0	0
72	1	1	1	0	21	2	0	1	1	0	0		0	116	141						0	0	0	1	0	0	0	0		0	0	0	0	0	1	0	0	1	1	1	1	3	3	1	0	0	0	0	0
56	1	1	2	0	8.5	2	0	0	1	0	0		0	129	118	18					0	0	0	1	0	0	0	0		0	0	0	1	0	1	0	0	1	1	1	1	3	4	4	0	0	0	0	0
39	1	1	1	0	3		1	0	0	0	0		0	117	91						0	0	0	1	0	0	0	0		0	0	0	0	0	0	1	0	1	1	1	1	4	5	6	0	0	0	0	0
23	2	1	1	0	23	2	0	1	1	0	0		0	120	80	20					0	0	0	1	0	0	0	0		0	0	0	0	0	1	0	0	1	1	1	0	4	5	6	0	0	0	0	0
23	1	1	1				1	0	0	0	0		0	140	91						0	0	0	1	0	0	0	0		0	0	0	0	0	0	1	0	1	1	1	1	4	5	6	0	0	0	0	0
31	2	1	1	0	4	2	1	0	0	1	0		0	108	92	16					0	0	0	1	0	0	0	0		0	0	0	0	0	1	0	0	1	1	1	0	4	5	6	0	0	0	0	0
20	1	1	1	0	18	2	0	1	1	0	0		0	109	83						0	0	0	1	0	0	0	0		0	0	0	0	0	1	0	0	1	1	1	0	4	5	6	0	0	0	0	0
20	1	1	2	0	3	3	0	1	0	0	0		0	120	80						0	0	0	0	1	0	0	0		0	0	0	0	0	0	1	0	1	1	1	1	4	5	6	0	0	0	0	0
21	1	1	2	0	6	0	1	0	0	0	0		0	85	79	18					0	0	0	0	1	0	0	0		0	0	0	0	0	0	1	0	1	1	1	1	4	5	6	0	0	0	0	0
36	1	1	1	0	4	2	0	0	1	0	0		0								0	0	0	1	0	0	0	0		0	0	0	0	0	0	1	0	1	1	1	0	4	5	6	0	0	0	0	0
24	1	0	2	1	7	1	1	0	0	0	0		0	120	87						0	0	0	1	0	0	0	0		0	0	0	0	0	1	0	0	0	1	1	0	4	5	6	0	0	0	0	0
47	1	1	1	0	10	1	1	1	0	1	0		0	116	104						0	0	0	1	0	0	0	0		0	0	0	0	0	1	0	0	1	1	1	0	4	5	1	0	0	0	0	0
33	1	1	1	0	9	1	1	0	0	1	0		0	105	78	20					0	0	1	0	0	0	0	0		1	0	0	0	0	1	0	0	1	1	1	0	4	5	2	0	0	0	0	0
71	2	1	2	1	5	1	1	0	0	0	0		0	146	77	19					0	0	0	1	0	0	0	0		0	0	0	0	0	1	0	0	1	1	1	1	4	5	6	0	0	0	0	0
12	1	1	1	0	0.5	2	1	0	0	0	0		0		80	18					1	0	0	0	0	0	0	0		1	0	0	0	0	0	1	0	1	1	1	1	4	5	6	0	0	0	0	0
60	2	1	2	1	1	1	1	0	0	0	0		0	143	110						0	0	0	1	0	0	0	0		0	0	0	0	0	0	1	0	1	1	1	0	4	5	6	0	0	0	0	0
56	1	1	2	0	5	2	1	0	1	0	0		0	132	102	20					0	0	0	1	0	0	0	0		0	0	0	0	0	1	0	0	1	1	1	0	4	5	6	0	0	0	0	0
24	1	1	1	0	4	2	0	0	0	0	0		0	107	66						0	0	0	0	1	0	0	0		0	0	0	0	0	0	1	0	1	1	1	0	4	5	6	0	0	0	0	0
41	2	0	2	1	23	2	1	0	1	0	0		0	130	87	22					0	0	0	0	0	0	1	0		1	0	0	0	0	1	0	0	1	1	1	0	4	5	6	1	0	0	0	0
3	1	1	1	0	0.5	1	1	0	0	0	0		0								0	0	0	0	1	0	0	0		0	0	0	0	0	0	1	0	1	1	1	0	4	5	6	0	0	0	0	0
29	2	1	1	0	3	1	1	1	0	0	0		0	102	85	18					0	0	0	1	0	0	0	0		0	0	0	0	0	1	0	0	1	1	1	1	1	5	6	0	0	0	0	0
29	2	1	1	0	4	2	1	0	1	0	0		0	102	85	18					0	0	0	1	0	0	0	0		0	0	0	0	0	1	0	0	1	1	1	1	4	5	6	0	0	0	0	0
4	1	1	1	0	1	1	1	0	0	1	0		0		90	20					0	0	0	0	1	0	0	0		0	0	0	0	0	0	1	0	1	1	1	0	4	5	6	0	0	0	0	0
42	1	1	2	0	14	3	0	0	1	0	0		0	150	96	24					0	0	1	0	0	0	0	0		1	0	0	0	0	1	0	0	1	1	1	1	4	5	6	1	0	0	0	0
31	2	1	1	0			0	0	1	0	0		0	184	89						0	0	0	1	0	0	0	0		0	0	0	0	0	0	1	0	1	1	1	0	4	5	6	0	0	0	0	0
42	1	1	1	0	6.5	2	1	0	1	0	0		0	139	117						0	0	0	0	1	0	0	0		0	0	0	0	0	0	1	0	1	1	1	1	4	5	6	0	0	0	0	0
78	1	0	2	1	70	1	1	0	0	0	0		0	136	78	24					0	0	1	0	0	0	0	0		0	0	0	0	0	1	0	0	1	1	1	0	4	5	6	0	0	0	0	0
47		1	2	0	5	1	1	0	0	0	0		0	130	67						0	0	0	0	0	0	0	0		0	0	0	0	0	0	1	0	1	1	1	0	4	5	6	0	0	0	0	0
24	1	1	1	0	3.5	2	0	0	1	0	0		0	129	81	22					0	0	0	0	0	0	0	0		0	0	0	0	0	0	1	0	1	1	1	1	4	5	6	0	0	0	0	0
28	1	1	2	0	3.5		0	0	0	0	0		0	132	82	18					0	0	0	1	0	0	0	0		0	0	0	0	0	0	1	0	1	1	1	1	4	5	6	0	0	0	0	0
11	2	1	2	1	4	1	1	0	1	0	0		0	103	88						0	0	0	1	0	0	0	0		0	0	0	0	0	0	1	0	1	1	1	0	4	5	6	0	0	0	0	0
31	1	1	1	0		2	0	0	1	0	0		0	138	73						0	0	0	0	1	0	0	0		0	0	0	0	0	0	1	0	1	1	1	1	4	5	6	0	0	0	0	0
72	1	0	2	1	12	2	1	0	1	0	0		0	180	78	19					0	0	1	0	0	0	0	0		1	0	0	0	0	1	0	0	1	1	1	1	4	5	6	1	0	0	0	0
17	1	1	2	1	1	2	1	0	0	0	0		0	131	80						0	0	0	0	1	0	0	0		0	0	0	0	0	1	0	0	1	1	1	0	4	5	6	0	0	0	0	0
48	1	1	1	0	1	2	1	1	0	0	0		0	108	71	20					0	0	0	1	0	0	0	0		0	0	0	0	0	1	0	0	1	1	1	1	4	5	6	0	0	0	0	0
36	2	1	1	0	5	3	0	0	1	0	0		0	126	82	20					0	0	0	0	1	0	0	0		0	0	0	0	0	0	1	0	1	1	1	1	4	5	6	0	0	0	0	0
55	2	1	2	0			0	0	0	0	0		0	135	71						0	0	0	0	1	0	0	0		0	0	0	0	0	0	1	0	1	1	1	0	4	5	6	0	0	0	0	0
37	1	1	1	0	2	2	0	1	0	1	0		0	116	78	20					0	0	0	1	0	0	0	0		0	0	0	0	0	1	0	0	1	1	1	1	4	5	6	0	0	0	0	0
6	2	1	1	0	4	1	0	1	0	1	0		0		125	28					0	0	1	0	0	0	0	0		0	0	0	0	0	1	0	0	1	1	1	0	4	5	6	0	0	0	0	0
26	1	1	1	0	5	3	1	0	1	0	0		0	123	72	16					0	0	0	1	0	0	0	0		0	0	0	0	0	1	0	0	1	1	1	1	4	5	6	0	0	0	0	0
32	1	1	1	0	240	2	1	0	1	0	0		0	116	83	18					0	0	0	1	0	0	0	0		0	0	0	0	0	1	0	0	1	1	1	1	4	5	6	0	0	0	0	0
36	1	1	1	1	3	1	0	0	1	0	0		0	114	97						0	0	0	1	0	0	0	0		0	0	0	0	0	0	1	0	1	1	1	1	4	5	6	0	0	0	0	0
43	1	1	0	0	4	1	1	0	0	0	0		0	178	125		135	76			0	0	0	1	0	0	0	0		0	0	0	0	0	1	0	0	1	1	1	1	4	5	6	0	0	0	0	0
30	1	1	1	0	4	1	0	0	1	0	0		0	147	87						0	0	0	1	0	0	0	0		0	0	0	0	0	1	0	0	1	1	1	1	4	5	6	0	0	0	0	0
23	2	1	1	0	1	0	0	1	0	1	0		0	86	113						0	0	0	1	0	0	0	0		0	0	0	0	0	1	0	0	1	1	1	0	4	5	6	0	0	0	0	0
33	2	1	2	1	6	0	1	0	0	0	0		0	116	63						0	0	0	1	0	0	0	0		0	0	0	0	0	0	1	0	1	1	1	0	4	5	6	0	0	0	0	0
28	1	1	1	0	4	3	0	1	0	1	0		0	156	101	22					0	0	0	1	0	0	0	0		0	0	0	0	0	1	0	0	1	1	1	1	4	5	6	0	0	0	0	0
29	2	1	1	0	5	2	1	0	0	0	0		0	101	84						0	0	0	1	0	0	0	0		0	0	0	0	0	0	1	0	1	1	1	0	4	5	6	0	0	0	0	0
32	2	1			1.5	2	0	0	1	0	0		0			18					0	0	0	1	0	0	0	0		0	0	0	0	0	0	1	0	1	1	1	1	4	5	6	0	0	0	0	0
64	2	1	2	0	4		0	0	1	0	0		0								0	0	0	1	0	0	0	0		0	0	1	0	0	0	0	0	1	1	1	0	4	5	6	0	0	0	0	0
28	1	1	1	0	2	1	0	1	0	0	0		0	119	73						0	0	0	0	1	0	0	0		0	0	0	0	0	0	1	0	1	1	1	0	4	5	6	0	0	0	0	0
[truncated: 7,576 more rows]
[truncated: 12 more columns]
